# Supplementary material for: Characterization of an unusual SARS-CoV-2 main protease natural variant exhibiting resistance to nirmatrelvir and ensitrelvir
Source: Commun Biol. 2025 Jul 17;8:1061. doi: 10.1038/s42003-025-08487-w (PMC12271536; doi:10.1038/s42003-025-08487-w)
Supplement: Supplementary file 3 — Supplementary Data 1 [file 42003_2025_8487_MOESM3_ESM.xlsx]

## Sheet: Sheet1
Figure 2	A-4.1 uM	X	Y	B-1.7 uM	X	Y	B-0.8 μM			C	X	MProD48Y/ΔP168	Y	Y	MProWT	Y	Y	MProD48Y/ΔP168 + ESV	Y	Y	MProD48Y/ΔP168 + NMV	Y	Y	MProD48Y/ΔP168 + GC373	Y	Y
		0	0.0024258		0	0.0047341		0	0.0022348		23.6		1.506	1.4416		3.0068	3.2142		2.3605	2.832		2.9134	10.7172		20.0693	21.2649
		0.0458	0.2732		0.0458	0.2966		0.0458	0.4362		24.1		1.3739	1.3223		2.8196	3.015		2.2499	2.7125		2.765	10.2058		19.1854	20.2673
		0.0915	0.0525		0.0915	0.0313		0.0915	0.1363		24.6		1.247	1.2075		2.6396	2.8234		2.1437	2.5976		2.6223	9.714		18.3354	19.3081
		0.1373	0.0121		0.1373	0.0042727		0.1373	0.0438		25.1		1.1248	1.097		2.4664	2.6391		2.0414	2.487		2.485	9.2407		17.5176	18.385
		0.183	0.0034086		0.183	0.00074355		0.183	0.0147		25.6		1.0072	0.9907		2.2996	2.4616		1.9429	2.3805		2.3528	8.785		16.73	17.4961
		0.2288	0.0011633		0.2288	0.00016024		0.2288	0.0051853		26.1		0.8938	0.8882		2.1389	2.2905		1.8481	2.2779		2.2253	8.3459		15.9711	16.6396
		0.2746	0.0004764		0.2746	4.1515e-05		0.2746	0.0019043		26.6		0.7845	0.7894		1.984	2.1256		1.7566	2.1789		2.1025	7.9225		15.2393	15.8136
		0.3203	0.00023148		0.3203	1.2593e-05		0.3203	0.0007269		27.1		0.6779	0.6929		1.8291	1.9571		1.6669	2.0783		1.9758	7.4738		14.553	15.0724
		0.3661	0.00013187		0.3661	4.3695e-06		0.3661	0.00028748		27.6		0.5722	0.5966		1.6738	1.7894		1.5708	1.9587		1.8271	7.042		13.8999	14.3957
		0.4118	8.7002e-05		0.4118	1.6996e-06		0.4118	0.00011751		28.1		0.4689	0.5004		1.5171	1.6184		1.4677	1.8179		1.6842	6.5811		13.2566	13.7529
		0.4576	6.5628e-05		0.4576	7.2798e-07		0.4576	4.9545e-05		28.6		0.3688	0.4055		1.3661	1.4462		1.3597	1.655		1.5375	6.1274		12.6187	13.1247
		0.5033	5.575e-05		0.5033	3.3814e-07		0.5033	2.1519e-05		29.1		0.2773	0.3153		1.2201	1.279		1.236	1.4854		1.3753	5.6733		12.0003	12.5207
		0.5491	5.2757e-05		0.5491	1.681e-07		0.5491	9.619e-06		29.6		0.1957	0.2324		1.0805	1.122		1.1045	1.3144		1.2018	5.2588		11.4028	11.9557
		0.5949	5.4777e-05		0.5949	8.8465e-08		0.5949	4.423e-06		30.1		0.1284	0.1589		0.9493	0.972		0.9771	1.1536		1.0353	4.8626		10.8448	11.4216
		0.6406	6.1438e-05		0.6406	4.8753e-08		0.6406	2.0919e-06		30.6		0.0731	0.0972		0.8276	0.836		0.8534	1.0104		0.8767	4.51		10.3455	10.9234
		0.6864	7.3499e-05		0.6864	2.8015e-08		0.6864	1.018e-06		31.1		0.0351	0.051		0.7156	0.7125		0.7448	0.8966		0.7349	4.1852		9.9057	10.4821
		0.7321	9.2436e-05		0.7321	1.6686e-08		0.7321	5.1179e-07		31.6		0.0102	0.0168		0.6121	0.5967		0.65	0.7918		0.6034	3.8836		9.5	10.0661
		0.7779	0.00012079		0.7779	1.0263e-08		0.7779	2.6432e-07		32.1		-1.1507e-05	-5.8202e-06		0.5196	0.4921		0.5762	0.7011		0.4958	3.5937		9.1381	9.6787
		0.8237	0.00016124		0.8237	6.5232e-09		0.8237	1.4075e-07		32.6		0.0065241	0.0026629		0.4348	0.3994		0.5127	0.6197		0.3969	3.3084		8.793	9.2995
		0.8694	0.00021975		0.8694	4.2792e-09		0.8694	7.7675e-08		33.1		0.0315	0.0245		0.3562	0.3161		0.455	0.5434		0.2993	3.0291		8.4443	8.924
		0.9152	0.00029918		0.9152	2.9022e-09		0.9152	4.4468e-08		33.6		0.0789	0.0697		0.2863	0.244		0.4035	0.4657		0.2109	2.7656		8.0862	8.5374
		0.9609	0.0004036		0.9609	2.0296e-09		0.9609	2.6447e-08		34.1		0.155	0.1402		0.2234	0.1844		0.359	0.4009		0.1396	2.522		7.7331	8.1394
		1.0067	0.00053779		1.0067	1.4741e-09		1.0067	1.6421e-08		34.6		0.262	0.2366		0.1676	0.1331		0.3136	0.3445		0.0801	2.3008		7.3591	7.7149
		1.0525	0.00070393		1.0525	1.1138e-09		1.0525	1.0598e-08		35.1		0.402	0.3594		0.1206	0.0915		0.2674	0.2913		0.0284	2.1062		6.9759	7.2828
		1.0982	0.00089395		1.0982	8.8494e-10		1.0982	7.2111e-09		35.6		0.5795	0.5134		0.0845	0.0611		0.2309	0.2499		0.0109	1.9514		6.5987	6.8495
		1.144	0.0011021		1.144	7.3163e-10		1.144	5.1307e-09		36.1		0.7909	0.6958		0.0532	0.0362		0.1926	0.2155		0.0027798	1.8078		6.2149	6.4091
		1.1897	0.0013189		1.1897	6.3678e-10		1.1897	3.8657e-09		36.6		1.0362	0.9119		0.0304	0.0184		0.1564	0.1816		-3.1041e-05	1.6791		5.8174	5.9776
		1.2355	0.0015232		1.2355	5.8692e-10		1.2355	3.0786e-09		37.1		1.3179	1.1642		0.0129	0.0073001		0.1236	0.1504		0.0018277	1.5759		5.4178	5.5634
		1.2813	0.0017102		1.2813	5.6528e-10		1.2813	2.6058e-09		37.6		1.6375	1.4564		0.0027308	0.001786		0.0991	0.1279		0.0164	1.4919		5.0212	5.1495
		1.327	0.0018494		1.327	2.341e-13		1.327	2.3352e-09		38.1		2.0013	1.7912		-2.842e-06	9.9315e-06		0.0793	0.1045		0.0179	1.401		4.6048	4.7315
		1.3728	0.0019479		1.3728	6.5303e-10		1.3728	2.2343e-09		38.6		2.4231	2.1838		0.0050074	0.0087886		0.0654	0.082		0.0284	1.3288		4.1887	4.3185
		1.4185	0.0019936		1.4185	7.7534e-10		1.4185	2.2747e-09		39.1		2.9216	2.6495		0.017	0.028		0.0566	0.0661		0.049	1.2581		3.7764	3.8959
		1.4643	0.0019973		1.4643	9.7442e-10		1.4643	2.4722e-09		39.6		3.5242	3.2123		0.039	0.0591		0.0494	0.0504		0.0821	1.1685		3.3729	3.4609
		1.51	0.0019645		1.51	1.3038e-09		1.51	2.8805e-09		40.1		4.2619	3.9025		0.0685	0.1012		0.039	0.0337		0.1234	1.0703		2.9617	3.0253
		1.5558	0.0019039		1.5558	1.853e-09		1.5558	3.5606e-09		40.6		5.1765	4.7656		0.1057	0.1589		0.0263	0.0221		0.1697	0.981		2.5747	2.5991
		1.6016	0.0018141		1.6016	2.7939e-09		1.6016	4.7017e-09		41.1		6.3186	5.8498		0.1545	0.2282		0.0156	0.0167		0.2167	0.8928		2.201	2.1864
		1.6473	0.0017257		1.6473	4.4562e-09		1.6473	6.6062e-09		41.6		7.7623	7.2305		0.2155	0.3115		0.0062622	0.0105		0.2617	0.8201		1.8447	1.8036
		1.6931	0.0016255		1.6931	7.4942e-09		1.6931	9.8192e-09		42.1		9.6003	9.007		0.287	0.4078		3.1788e-06	0.0067086		0.2865	0.7631		1.5066	1.4552
		1.7388	0.0015391		1.7388	1.3209e-08		1.7388	1.5508e-08		42.6		11.9702	11.3184		0.3741	0.5224		0.00010419	0.007501		0.2986	0.7255		1.2098	1.1534
		1.7846	0.0014572		1.7846	2.4308e-08		1.7846	2.5697e-08		43.1		15.0404	14.3352		0.4763	0.6512		0.0036572	0.0039012		0.3064	0.6839		0.9322	0.8857
		1.8304	0.0013895		1.8304	4.6528e-08		1.8304	4.4692e-08		43.6		19.0117	18.2666		0.5976	0.8011		0.0092751	0.00097429		0.3121	0.6449		0.686	0.6567
		1.8761	0.0013393		1.8761	9.1924e-08		1.8761	8.1442e-08		44.1		24.1003	23.3384		0.7411	0.9727		0.0153	-1.8397e-05		0.3078	0.5944		0.4753	0.4637
		1.9219	0.0013009		1.9219	1.8655e-07		1.9219	1.5361e-07		44.6		30.4759	29.7238		0.9129	1.1735		0.0213	0.002369		0.3118	0.5458		0.3048	0.3096
		1.9676	0.0012826		1.9676	3.8614e-07		1.9676	2.994e-07		45.1		38.2038	37.4944		1.1144	1.4059		0.0256	0.0032162		0.316	0.4771		0.1639	0.1771
		2.0134	0.0012772		2.0134	8.0943e-07		2.0134	6.014e-07		45.6		47.1636	46.5366		1.3561	1.6785		0.0302	0.0107		0.318	0.4149		0.0741	0.0859
		2.0591	0.0012898		2.0591	1.7144e-06		2.0591	1.2254e-06		46.1		57.0133	56.5		1.6447	1.9988		0.038	0.0164		0.3153	0.3482		0.0252	0.0266
		2.1049	0.0013188		2.1049	3.6247e-06		2.1049	2.5326e-06		46.6		67.1319	66.752		1.9906	2.3784		0.0455	0.0248		0.3127	0.2834		4.0523e-06	-4.3816e-05
		2.1507	0.0013656		2.1507	7.6181e-06		2.1507	5.2689e-06		47.1		76.7825	76.5418		2.4134	2.8326		0.0608	0.0344		0.3133	0.2191		0.0094941	0.0058862
		2.1964	0.001433		2.1964	1.5914e-05		2.1964	1.0929e-05		47.6		85.2189	85.1045		2.9366	3.3832		0.0809	0.0489		0.3172	0.1655		0.0514	0.0568
		2.2422	0.0015233		2.2422	3.2754e-05		2.2422	2.2681e-05		48.1		91.8738	91.8497		3.591	4.0614		0.1037	0.0635		0.3265	0.1129		0.115	0.1344
		2.2879	0.0016261		2.2879	6.5667e-05		2.2879	4.6096e-05		48.6		96.4598	96.486		4.418	4.9034		0.1279	0.0841		0.3348	0.0631		0.1982	0.245
		2.3337	0.0017594		2.3337	0.00012962		2.3337	9.244e-05		49.1		99.0575	99.0912		5.4735	5.9595		0.1599	0.107		0.3506	0.0332		0.328	0.3797
		2.3795	0.0019118		2.3795	0.00024737		2.3795	0.0001804		49.6		100	100		6.823	7.2897		0.1912	0.1352		0.3631	0.0073769		0.4744	0.5325
		2.4252	0.0020876		2.4252	0.00045736		2.4252	0.00034268		50.1		99.7495	99.694		8.559	8.9772		0.2293	0.1699		0.3829	-5.2597e-05		0.6431	0.6968
		2.471	0.002293		2.471	0.00081541		2.471	0.00062878		50.6		98.7727	98.6513		10.7863	11.1176		0.2771	0.2136		0.4055	0.00058818		0.8231	0.8826
		2.5167	0.0025121		2.5167	0.0013988		2.5167	0.001112		51.1		97.4295	97.2355		13.6332	13.8329		0.3327	0.2674		0.4421	0.0269		1.0293	1.0887
		2.5625	0.002757		2.5625	0.002303		2.5625	0.001889		51.6		95.9503	95.683		17.2386	17.2585		0.396	0.3327		0.4841	0.05		1.2313	1.3129
		2.6082	0.0030257		2.6082	0.0036387		2.6082	0.0030784		52.1		94.4472	94.1116		21.7538	21.5538		0.474	0.4117		0.5419	0.0942		1.4515	1.5636
		2.654	0.0033093		2.654	0.0055241		2.654	0.0047899		52.6		92.9663	92.5594		27.3038	26.8604		0.5664	0.5042		0.6036	0.1443		1.6939	1.8436
		2.6998	0.0036205		2.6998	0.0080285		2.6998	0.0071204		53.1					33.9717	33.2914		0.6755	0.6142		0.6771	0.2149		1.9759	2.163
		2.7455	0.0039385		2.7455	0.0112		2.7455	0.0101		53.6					41.7463	40.8762		0.8049	0.7402		0.7551	0.2796		2.2953	2.5233
		2.7913	0.0042879		2.7913	0.015		2.7913	0.0137		54.1					50.4906	49.5151		0.9616	0.8896		0.8444	0.3638		2.6883	2.9623
		2.837	0.0046153		2.837	0.0192		2.837	0.0178		54.6					59.8694	58.8851		1.1482	1.0668		0.9469	0.463		3.166	3.4883
		2.8828	0.0049712		2.8828	0.0238		2.8828	0.0222		55.1					69.38	68.4824		1.3678	1.2765		1.0695	0.5827		3.7377	4.1229
		2.9286	0.0053737		2.9286	0.0287		2.9286	0.0266		55.6					78.3803	77.6484		1.6259	1.5241		1.2181	0.7231		4.4208	4.8757
		2.9743	0.0057375		2.9743	0.0331		2.9743	0.0308		56.1					86.2438	85.7109		1.9311	1.8193		1.4007	0.9076		5.2365	5.7725
		3.0201	0.0061246		3.0201	0.0373		3.0201	0.0345		56.6					92.4515	92.1049		2.2841	2.1628		1.6271	1.1329		6.1933	6.8113
		3.0658	0.0065997		3.0658	0.0416		3.0658	0.0378		57.1					96.7501	96.5612		2.69	2.5571		1.8933	1.399		7.3113	8.0121
		3.1116	0.0070463		3.1116	0.0445		3.1116	0.0402		57.6					99.1643	99.0955		3.1539	3.0091		2.203	1.712		8.6043	9.3847
		3.1574	0.0076172		3.1574	0.0475		3.1574	0.0422		58.1					100	100		3.6798	3.5184		2.5508	2.0723		10.0709	10.9312
		3.2031	0.0082478		3.2031	0.0503		3.2031	0.0438		58.6					99.6646	99.6968		4.2685	4.0849		2.9419	2.4748		11.7149	12.6588
		3.2489	0.0089724		3.2489	0.0527		3.2489	0.0448		59.1					98.59	98.6445		4.9237	4.7169		3.374	2.9195		13.5537	14.5788
		3.2946	0.0097497		3.2946	0.0552		3.2946	0.0459		59.6					97.1183	97.1831		5.6491	5.4183		3.8404	3.4046		15.5862	16.711
		3.3404	0.0108		3.3404	0.0571		3.3404	0.0468		60.1					95.4841	95.549		6.4541	6.1952		4.3563	3.9354		17.8563	19.0997
		3.3861	0.012		3.3861	0.0598		3.3861	0.0479		60.6					93.7937	93.8583		7.3501	7.0642		4.9173	4.5118		20.4369	21.8293
		3.4319	0.0135		3.4319	0.0631		3.4319	0.0497		61.1					92.102	92.1634		8.3529	8.0415		5.5229	5.1453		23.3846	24.9569
		3.4777	0.0153		3.4777	0.067		3.4777	0.0517		61.6								9.496	9.1586		6.1792	5.8439		26.7986	28.6026
		3.5234	0.0176		3.5234	0.0726		3.5234	0.0544		62.1								10.8233	10.4608		6.9193	6.6264		30.8003	32.866
		3.5692	0.0204		3.5692	0.0785		3.5692	0.058		62.6								12.3961	12.0087		7.7609	7.5154		35.4784	37.8384
		3.6149	0.0241		3.6149	0.0881		3.6149	0.0627		63.1								14.3063	13.8979		8.7707	8.579		40.9322	43.5914
		3.6607	0.0287		3.6607	0.0993		3.6607	0.068		63.6								16.6629	16.2394		10.0203	9.8802		47.2452	50.1767
		3.7065	0.0343		3.7065	0.1113		3.7065	0.0749		64.1								19.5819	19.1466		11.5978	11.5051		54.3505	57.48
		3.7522	0.041		3.7522	0.1279		3.7522	0.0824		64.6								23.2149	22.7719		13.6321	13.6024		62.1057	65.3212
		3.798	0.0496		3.798	0.1463		3.798	0.0915		65.1								27.6721	27.2377		16.2537	16.3163		70.2147	73.3457
		3.8437	0.0599		3.8437	0.166		3.8437	0.1008		65.6								33.0123	32.5922		19.5989	19.7658		78.1734	81.0227
		3.8895	0.0723		3.8895	0.1925		3.8895	0.1111		66.1								39.2467	38.8502		23.811	24.1027		85.4307	87.8221
		3.9353	0.0867		3.9353	0.2188		3.9353	0.1224		66.6								46.3118	45.9541		29.0267	29.4707		91.5164	93.3137
		3.981	0.1046		3.981	0.2507		3.981	0.1316		67.1								54.0071	53.7023		35.3195	35.9139		96.0189	97.1603
		4.0268	0.1239		4.0268	0.2821		4.0268	0.1409		67.6								62.0772	61.8237		42.7038	43.4152		98.7978	99.3089
		4.0725	0.143		4.0725	0.3127		4.0725	0.1464		68.1								70.1685	69.974		51.0234	51.8274		100	100
		4.1183	0.1642		4.1183	0.3447		4.1183	0.1496		68.6								77.8774	77.7463		59.9698	60.8151		99.933	99.5603
		4.164	0.1844		4.164	0.3656		4.164	0.1487		69.1								84.7991	84.7184		69.0913	69.9048		98.9449	98.3421
		4.2098	0.1999		4.2098	0.3786		4.2098	0.1427		69.6								90.5833	90.5408		77.7723	78.5041		97.4312	96.7183
		4.2556	0.2135		4.2556	0.3785		4.2556	0.132		70.1								94.9887	94.9768		85.4172	86.0311		95.6768	94.941
		4.3013	0.2181		4.3013	0.3691		4.3013	0.1184		70.6								97.9497	97.953		91.5762	92.0442		93.8331	93.1005
		4.3471	0.2138		4.3471	0.3416		4.3471	0.1017		71.1								99.5543	99.5547		96.0243	96.3353		91.9776	91.2577
		4.3928	0.2025		4.3928	0.3057		4.3928	0.0838		71.6								100	100		98.7298	98.9052
		4.4386	0.1855		4.4386	0.2615		4.4386	0.0666		72.1								99.5665	99.565		99.9422	100
		4.4844	0.161		4.4844	0.215		4.4844	0.0506		72.6								98.5315	98.5259		100	99.9849
		4.5301	0.1352		4.5301	0.1708		4.5301	0.037		73.1								97.1448	97.1406		99.3076	99.2485
		4.5759	0.108		4.5759	0.1288		4.5759	0.0258		73.6								95.5787	95.5799		98.164	98.1093
		4.6216	0.0831		4.6216	0.0946		4.6216	0.0172		74.1								93.9371	93.9389		96.8086	96.7819
		4.6674	0.0609		4.6674	0.0655		4.6674	0.0111		74.6								92.2952	92.2947		95.389	95.417
		4.7132	0.0433		4.7132	0.0443		4.7132	0.0068429		75.1											93.9871	94.073
		4.7589	0.0292		4.7589	0.0289		4.7589	0.0041044													92.5987
		4.8047	0.0192		4.8047	0.0183		4.8047	0.0023541
		4.8504	0.0122		4.8504	0.0114		4.8504	0.0013129
		4.8962	0.0075348		4.8962	0.0068217		4.8962	0.00070852
		4.942	0.0045235		4.942	0.0040611		4.942	0.00037068
		4.9877	0.0026474		4.9877	0.002422		4.9877	0.00018881
		5.0335	0.0015399		5.0335	0.0014068		5.0335	9.4591e-05
		5.0792	0.00087378		5.0792	0.00083742		5.0792	4.6123e-05
		5.125	0.0004963		5.125	0.00049386		5.125	2.2175e-05
		5.1707	0.00027943		5.1707	0.00029489		5.1707	1.0453e-05
		5.2165	0.00015633		5.2165	0.0001793		5.2165	4.8829e-06
		5.2623	8.9148e-05		5.2623	0.00011013		5.2623	2.2603e-06
		5.308	5.0678e-05		5.308	7.0536e-05		5.308	1.0375e-06
		5.3538	2.9275e-05		5.3538	4.5895e-05		5.3538	4.7653e-07
		5.3995	1.7083e-05		5.3995	3.1418e-05		5.3995	2.1787e-07
		5.4453	1.0256e-05		5.4453	2.1709e-05		5.4453	1.001e-07
		5.4911	6.2409e-06		5.4911	1.5911e-05		5.4911	4.6103e-08
		5.5368	3.891e-06		5.5368	1.213e-05		5.5368	2.1379e-08
		5.5826	2.5129e-06		5.5826	9.5038e-06		5.5826	9.9909e-09
		5.6283	1.6604e-06		5.6283	7.9102e-06		5.6283	4.7367e-09
		5.6741	1.1357e-06		5.6741	6.7654e-06		5.6741	2.2755e-09
		5.7199	7.9511e-07		5.7199	6.0665e-06		5.7199	1.11e-09
		5.7656	5.8065e-07		5.7656	5.7184e-06		5.7656	5.4942e-10
		5.8114	4.353e-07		5.8114	5.5817e-06		5.8114	2.7875e-10
		5.8571	3.3681e-07		5.8571	5.6539e-06		5.8571	1.4401e-10
		5.9029	2.7448e-07		5.9029	5.9904e-06		5.9029	7.601e-11
		5.9486	2.265e-07		5.9486	6.54e-06		5.9486	4.1338e-11
		5.9944	1.9436e-07		5.9944	7.3187e-06		5.9944	2.2997e-11
		6.0402	1.7511e-07		6.0402	8.4877e-06		6.0402	1.313e-11
		6.0859	1.6075e-07		6.0859	1.0091e-05		6.0859	7.6735e-12
		6.1317	1.5323e-07		6.1317	1.2283e-05		6.1317	4.6407e-12
		6.1774	1.5026e-07		6.1774	1.5231e-05		6.1774	2.8819e-12
		6.2232	1.5124e-07		6.2232	1.9115e-05		6.2232	1.8404e-12
		6.269	1.5829e-07		6.269	2.439e-05		6.269	1.2161e-12
		6.3147	1.6807e-07		6.3147	3.1274e-05		6.3147	8.2529e-13
		6.3605	1.8519e-07		6.3605	4.0247e-05		6.3605	5.78e-13
		6.4062	2.0941e-07		6.4062	5.2076e-05		6.4062	4.1856e-13
		6.452	2.3996e-07		6.452	6.7145e-05		6.452	3.1219e-13
		6.4978	2.8266e-07		6.4978	8.5692e-05		6.4978	2.404e-13
		6.5435	3.3847e-07		6.5435	0.00010931		6.5435	1.9088e-13
		6.5893	4.1227e-07		6.5893	0.00013759		6.5893	1.5583e-13
		6.635	5.1283e-07		6.635	0.00017115		6.635	1.3199e-13
		6.6808	6.4542e-07		6.6808	0.00020973		6.6808	1.1484e-13
		6.7265	8.2049e-07		6.7265	0.00025386		6.7265	1.0305e-13
		6.7723	1.0535e-06		6.7723	0.00030284		6.7723	9.5101e-14
		6.8181	1.362e-06		6.8181	0.00035217		6.8181	9.0717e-14
		6.8638	1.7818e-06		6.8638	0.00040405		6.8638	8.8605e-14
		6.9096	2.3326e-06		6.9096	0.00045473		6.9096	8.8874e-14
		6.9553	3.0527e-06		6.9553	0.00050587		6.9553	9.2056e-14
		7.0011	4.0086e-06		7.0011	0.000547		7.0011	9.7742e-14
		7.0469	5.275e-06		7.0469	0.00058071		7.0469	1.0618e-13
		7.0926	6.8812e-06		7.0926	0.00061021		7.0926	1.1808e-13
		7.1384	8.9524e-06		7.1384	0.00062743		7.1384	1.3476e-13
		7.1841	1.1597e-05		7.1841	0.00063628		7.1841	1.5682e-13
		7.2299	1.4917e-05		7.2299	0.00063398		7.2299	1.8688e-13
		7.2756	1.9026e-05		7.2756	0.00062408		7.2756	2.2639e-13
		7.3214	2.4043e-05		7.3214	0.00060896		7.3214	2.8033e-13
		7.3672	3.0025e-05		7.3672	0.00058952		7.3672	3.5225e-13
		7.4129	3.7187e-05		7.4129	0.00056377		7.4129	4.5001e-13
		7.4587	4.5609e-05		7.4587	0.0005377		7.4587	5.8418e-13
		7.5044	5.51e-05		7.5044	0.00050654		7.5044	7.6725e-13
		7.5502	6.6044e-05		7.5502	0.00047844		7.5502	1.0217e-12
		7.596	7.7866e-05		7.596	0.00044816		7.596	1.3705e-12
		7.6417	9.1145e-05		7.6417	0.00042362		7.6417	1.8662e-12
		7.6875	0.00010548		7.6875	0.00040174		7.6875	2.5529e-12
		7.7332	0.00012059		7.7332	0.00037763		7.7332	3.4974e-12
		7.779	0.0001363		7.779	0.00035749		7.779	4.87e-12
		7.8248	0.00015297		7.8248	0.00034249		7.8248	6.7575e-12
		7.8705	0.00016985		7.8705	0.0003269		7.8705	9.4138e-12
		7.9163	0.00018695		7.9163	0.00031554		7.9163	1.3184e-11
		7.962	0.0002051		7.962	0.0003093		7.962	1.8443e-11
		8.0078	0.00022216		8.0078	0.00030435		8.0078	2.5742e-11
		8.0535	0.00024128		8.0535	0.00030151		8.0535	3.5974e-11
		8.0993	0.00026131		8.0993	0.00030317		8.0993	5.0232e-11
		8.1451	0.00028145		8.1451	0.00030854		8.1451	6.9709e-11
		8.1908	0.00030171		8.1908	0.00031721		8.1908	9.6535e-11
		8.2366	0.00032461		8.2366	0.00032829		8.2366	1.3327e-10
		8.2823	0.00034851		8.2823	0.00034656		8.2823	1.8288e-10
		8.3281	0.00037545		8.3281	0.00036907		8.3281	2.5019e-10
		8.3739	0.00040828		8.3739	0.00039495		8.3739	3.4012e-10
		8.4196	0.00044191		8.4196	0.0004313		8.4196	4.6027e-10
		8.4654	0.00048148		8.4654	0.0004746		8.4654	6.2008e-10
		8.5111	0.00053097		8.5111	0.00052759		8.5111	8.2818e-10
		8.5569	0.00058479		8.5569	0.00059701		8.5569	1.1044e-09
		8.6027	0.00065092		8.6027	0.00067864		8.6027	1.4661e-09
		8.6484	0.00073294		8.6484	0.00078011		8.6484	1.9319e-09
		8.6942	0.00083365		8.6942	0.00090964		8.6942	2.5438e-09
		8.7399	0.000952		8.7399	0.00107		8.7399	3.3421e-09
		8.7857	0.0010937		8.7857	0.0012687		8.7857	4.3614e-09
		8.8314	0.0012812		8.8314	0.001517		8.8314	5.6796e-09
		8.8772	0.0015095		8.8772	0.0018397		8.8772	7.3965e-09
		8.923	0.0017908		8.923	0.002244		8.923	9.6177e-09
		8.9687	0.0021528		8.9687	0.0027693		8.9687	1.2482e-08
		9.0145	0.0026448		9.0145	0.0034433		9.0145	1.6205e-08
		9.0602	0.0032388		9.0602	0.0043038		9.0602	2.1031e-08
		9.106	0.0080293		9.106	0.0108		9.106	5.4678e-08
