# Supplementary material for: Characterization of an unusual SARS-CoV-2 main protease natural variant exhibiting resistance to nirmatrelvir and ensitrelvir
Source: Commun Biol. 2025 Jul 17;8:1061. doi: 10.1038/s42003-025-08487-w (PMC12271536; doi:10.1038/s42003-025-08487-w)
Supplement: Supplementary file 4 — Supplementary Data 2 [file 42003_2025_8487_MOESM4_ESM.xlsx]

## Sheet: Sheet1
Figure S3A	Time [s]	RFU	Fit	X	Y	Figure S3B	Time [s]	RFU	Fit	X	Y		Figure S4	ESV	X	Y	Fit-Y	NMV	X	Y	Fit-Y	GC373	X	Y	Fit-Y		Figure S6	6A	X	Y1, sim1, black	Y2, sim2, red	6B	X	Y1, sim1, black	Y2, sim2, red	6C	X	Y	6C	X	Y	6D	X	Y	6D	X	Y	6E	X
	0	0		0	0		0	0		0	0				0.01628	--	-12200.2		0.02306	--	-9521.61		0.02267	--	-9012.88			MProWT	0	0.0004996	0.0004996	MProD48Y/deltaP168	0	0.0005042	0.0005042	Orange	1	0.51345	Blue	1	0.43085	Orange	1	0.25715	Blue	1	0.19445	Orange	4.995
	20	750		3.9063	169.441		20	350		4.6875	95.5803				0.09407	-12712.3	-12197.6		0.1332	-8948.79	-9520.07		0.13094	--	-9005.43				0.01	0.0897254	0.0862202		0.01	0.0753774	0.0845528		2	0.3103		2	0.29195		2	0.1532		2	0.1485		5.005
	40	1392		7.8125	332.347		40	733		9.375	189.253				0.17257	--	-12191.9		0.24435	-9657.24	-9516.35		0.24021	-8972.03	-8988.86				0.02	0.0957173	0.0962065		0.02	0.0776878	0.0956631		3	0.1723		3	0.166		3	0.0979		3	0.10445		5.015
	60.1	1978		11.7188	488.971		60.1	1041		14.0625	281.057				0.25178	-12558.6	-12183.7		0.35652	-9534.76	-9510.32		0.35048	-8973.41	-8963.55				0.03	0.114897	0.102734		0.03	0.0793241	0.0888381		4	0.11345		4	0.10015		4	0.0896		4	0.0817		5.025
	80	2356		15.625	639.555		80	1334		18.75	371.028				0.33171	-11940.7	-12172.3		0.46971	-9728.43	-9500.67		0.46175	-8747.36	-8923.06				0.04	0.1127	0.101319		0.04	0.0856651	0.0913301		5	0.0912		5	0.1204		5	0.0784		5	0.07975		5.035
	100.1	2730		19.5313	784.332		100.1	1576		23.4375	459.204				0.41236	--	-12156.6		0.58391	-9663.53	-9484.22		0.57401	-8705.54	-8852.93				0.05	0.0982863	0.114993		0.05	0.0889861	0.0944337		6	0.0734		6	0.0823		6	0.0714		6	0.0649		5.045
	120	3069		23.4375	923.527		120	1864		28.125	545.62				0.49373	-11281.3	-12134.3		0.69912	-9003.71	-9451.43		0.68727	-9007.81	-8715.65				0.06	0.10954	0.117054		0.06	0.0888699	0.102685		7	0.05985		7	0.06185		7	0.05985		7	0.05645		5.055
	140.1	3320		27.3438	1057.35		140.1	2074		32.8125	630.312				0.57581	-12292.7	-12101.4		0.81535	-9675.68	-9362.07		0.80153	-8457.72	-8392.96				0.07	0.112832	0.116577		0.07	0.0969448	0.110625		8	0.0592		8	0.05655		8	0.05635		8	0.0527		5.065
	160.1	3488		31.25	1186.02		160.1	2302		37.5	713.313				0.65861	-11761.3	-12048.9		0.93259	-9042.16	-8865.57		0.91678	-7389.39	-7441.17				0.08	0.117866	0.120944		0.08	0.0852536	0.110914		9	0.0664		9	0.0599		9	0.0596		9	0.0576		5.075
	180.1	3692		35.1563	1309.72		180.1	2511		42.1875	794.658				0.74212	-11837.7	-11954.3		1.05085	-4174.47	-4268.28		1.03303	-4887.22	-4828.81				0.09	0.128467	0.130749		0.09	0.0977777	0.111789		10	0.05945		10	0.052		10	0.059		10	0.05445		5.085
	200.1	3871		39.0625	1428.65		200.1	2724		46.875	874.38				0.82635	-11988.8	-11748.6		1.17012	-661.479	-478.768		1.15029	-1827.48	-1910.42				0.1	0.125406	0.117302		0.1	0.0980611	0.105942		11	0.06235		11	0.05495		11	0.0594		11	0.055		5.095
	220.1	3921		42.9688	1543		220.1	2867		51.5625	952.511				0.9113	-11473.5	-11148.1		1.2904	-399.756	-123.217		1.26853	-682.79	-731.919				0.11	0.126744	0.120937		0.11	0.10572	0.103801		12	0.06705		12	0.06185		12	0.06405		12	0.06095		5.105
	240.1	4032		46.875	1652.94		240.1	3014		56.25	1029.08				0.99697	-8536.74	-8759.36		1.41171	-130.073	-53.7055		1.38778	-484.938	-351.662				0.12	0.120742	0.12932		0.12	0.110712	0.115456		13	0.0575		13	0.0516		13	0.058		13	0.0572		5.115
	260.1	4123		50.7813	1758.64		260.1	3219		60.9375	1104.13				1.08335	-3750.5	-3609.26		1.53402	30.7517	-28.8847		1.50802	-311.602	-200.261				0.13	0.143048	0.118267		0.13	0.115885	0.128727		14	0.0583		14	0.05335		14	0.06355		14	0.0595		5.125
	280.1	4159		54.6875	1860.26		280.1	3301		65.625	1177.67				1.17045	-851.276	-1046.37		1.65735	-191.036	-17.1356		1.62926	-149.404	-127.084				0.14	0.147936	0.128178		0.14	0.10758	0.104708		15	0.075		15	0.07155		15	0.08165		15	0.08495		5.135
	300.1	4177		58.5938	1957.96		300.1	3435		70.3125	1249.75				1.25826	-375.628	-417.006		1.7817	-366.948	-10.55		1.7515	-515.095	-86.5668				0.15	0.149724	0.117483		0.15	0.102224	0.112076		16	0.06525		16	0.061		16	0.0719		16	0.0761		5.145
	320.1	4275		62.5	2051.89		320.1	3589		75	1320.39				1.34679	-541.169	-213.644		1.90706	-1.29234	-6.39868		1.87473	-462.052	-61.8516				0.16	0.148748	0.122042		0.16	0.125043	0.113769		17	0.0652		17	0.05885		17	0.0787		17	0.0753		5.155
	340.1	4304		66.4063	2142.21		340.1	3705		79.6875	1389.62				1.43604	--	-125.994		2.03343	-0.13532	-3.53717		1.99896	-0.2743	-45.6453				0.17	0.132968	0.128647		0.17	0.124811	0.117825		18	0.06795		18	0.0659		18	0.09255		18	0.08535		5.165
	360.1	4343		70.3125	2229.04		360.1	3803		84.375	1457.47				1.526	-234.261	-80.5836		2.16082	-437.726	-1.41741		2.12419	-247.376	-34.402				0.18	0.141055	0.130587		0.18	0.130672	0.112581		19	0.0765		19	0.0826		19	0.11625		19	0.09895		5.175
	380.1	4324		74.2188	2312.52		380.1	3867		89.0625	1523.96				1.61668	-0.73779	-53.9561		2.28922	-287.692	0.24945		2.25042	-42.561	-26.2373				0.19	0.143042	0.122689		0.19	0.126391	0.115223		20	0.0849		20	0.0886		20	0.12185		20	0.10275		5.185
	400.1	4368		78.125	2392.78		400.1	3973		93.75	1589.13																		0.2	0.137121	0.130259		0.2	0.139264	0.115088		21	0.11215		21	0.11635		21	0.14305		21	0.13915		5.195
	420.1	4381		82.0313	2469.95		420.1	4018		98.4375	1653																		0.21	0.143573	0.126273		0.21	0.120487	0.125637		22	0.14625		22	0.1283		22	0.1694		22	0.1611		5.205
	440.1	4461		85.9375	2544.14		440.1	4103		103.125	1715.59																		0.22	0.133268	0.128698		0.22	0.12335	0.118565		23	0.16435		23	0.17755		23	0.22105		23	0.24055		5.215
	460.1	4371		89.8438	2615.47		460.1	4185		107.812	1776.93																		0.23	0.130229	0.125963		0.23	0.118799	0.118565		24	0.15895		24	0.18195		24	0.2177		24	0.2308		5.225
	480.1	4436		93.75	2684.05		480.1	4202		112.5	1837.05																		0.24	0.126979	0.146688		0.24	0.118947	0.118244		25	0.1418		25	0.1512		25	0.19465		25	0.1998		5.235
	500.1	4408		97.6563	2749.98		500.1	4295		117.188	1895.97																		0.25	0.133884	0.143152		0.25	0.11669	0.11937		26	0.10435		26	0.11105		26	0.16605		26	0.14915		5.245
	520.1	4456		101.562	2813.37		520.1	4284		121.875	1953.71																		0.26	0.149062	0.133826		0.26	0.113901	0.121152		27	0.08255		27	0.08305		27	0.13385		27	0.111		5.255
	540.1	4442		105.469	2874.32		540.1	4405		126.562	2010.3																		0.27	0.146874	0.124044		0.27	0.112357	0.120477		28	0.0653		28	0.05805		28	0.0998		28	0.085		5.265
	560.1	4421		109.375	2932.92		560.1	4436		131.25	2065.77																		0.28	0.160993	0.143846		0.28	0.116035	0.123929		29	0.06575		29	0.065		29	0.09795		29	0.07765		5.275
	580.1	4458		113.281	2989.25		580.1	4418		135.938	2120.12																		0.29	0.140797	0.148575		0.29	0.110287	0.124651		30	0.0569		30	0.0535		30	0.07935		30	0.06515		5.285
	600.1	4441		117.188	3043.42		600.1	4489		140.625	2173.39																		0.3	0.144041	0.145389		0.3	0.11425	0.121723		31	0.0604		31	0.05685		31	0.07765		31	0.06755		5.295
	620.1	4450		121.094	3095.49		620.1	4494		145.312	2225.6																		0.31	0.143032	0.129374		0.31	0.111272	0.127576		32	0.0676		32	0.0652		32	0.0863		32	0.07455		5.305
	640.1	4422		125	3145.56		640.1	4519		150	2276.76																		0.32	0.146315	0.145973		0.32	0.120979	0.143953		33	0.08545		33	0.0843		33	0.11945		33	0.0937		5.315
	660.1	4459		128.906	3193.7		660.1	4593		154.688	2326.91																		0.33	0.149264	0.146487		0.33	0.11395	0.139137		34	0.0854		34	0.08225		34	0.1287		34	0.0901		5.325
	680.1	4439		132.812	3239.98		680.1	4602		159.375	2376.05																		0.34	0.142481	0.140199		0.34	0.113216	0.115718		35	0.0716		35	0.0698		35	0.10985		35	0.0762		5.335
	700.1	4496		136.719	3284.47		700.1	4617		164.062	2424.21																		0.35	0.138344	0.129675		0.35	0.112238	0.11846		36	0.06215		36	0.05985		36	0.09385		36	0.06825		5.345
	720.1	4444		140.625	3327.25		720.1	4626		168.75	2471.41																		0.36	0.138112	0.123728		0.36	0.114556	0.114315		37	0.059		37	0.0577		37	0.1022		37	0.0699		5.355
	740.1	4433		144.531	3368.38		740.1	4617		173.438	2517.67																		0.37	0.145411	0.138592		0.37	0.114848	0.123572		38	0.06625		38	0.0633		38	0.1169		38	0.08505		5.365
	760.1	4440		148.438	3407.93		760.1	4695		178.125	2563.01																		0.38	0.137918	0.128503		0.38	0.104043	0.133177		39	0.075		39	0.07585		39	0.13615		39	0.10075		5.375
	780.1	4468		152.344	3445.95		780.1	4680		182.812	2607.44																		0.39	0.140221	0.138679		0.39	0.115046	0.115686		40	0.0855		40	0.0857		40	0.14905		40	0.10535		5.385
	800.1	4436		156.25	3482.5		800.1	4698		187.5	2650.99																		0.4	0.13637	0.151216		0.4	0.116101	0.121541		41	0.0991		41	0.1024		41	0.2013		41	0.1226		5.395
	820.1	4423		160.156	3517.64		820.1	4663		192.188	2693.66																		0.41	0.132009	0.146753		0.41	0.127683	0.125207		42	0.1103		42	0.1025		42	0.2675		42	0.1251		5.405
	840.1	4433		164.062	3551.43		840.1	4717		196.875	2735.49																		0.42	0.129546	0.147988		0.42	0.135314	0.141911		43	0.1365		43	0.1255		43	0.4056		43	0.1419		5.415
	860.1	4422		167.969	3583.91		860.1	4715		201.562	2776.48																		0.43	0.140432	0.137154		0.43	0.132995	0.128355		44	0.15855		44	0.20005		44	0.4293		44	0.1768		5.425
	880.1	4417		171.875	3615.15		880.1	4728		206.25	2816.65																		0.44	0.139834	0.139148		0.44	0.129259	0.131468		45	0.21875		45	0.2677		45	0.4563		45	0.22975		5.435
	900.1	4455		175.781	3645.17		900.1	4751		210.938	2856.02																		0.45	0.142482	0.135236		0.45	0.128482	0.123501		46	0.30515		46	0.3863		46	0.4944		46	0.31805		5.445
	920.1	4430		179.688	3674.04		920.1	4773		215.625	2894.6																		0.46	0.133331	0.134552		0.46	0.131762	0.123246		47	0.3815		47	0.46895		47	0.4605		47	0.39185		5.455
	940.1	4465		183.594	3701.8		940.1	4741		220.312	2932.41																		0.47	0.124135	0.126981		0.47	0.130499	0.124108		48	0.4283		48	0.4864		48	0.3931		48	0.46655		5.465
	960.1	4402		187.5	3728.49		960.1	4732		225	2969.47																		0.48	0.116821	0.132105		0.48	0.121559	0.133542		49	0.4642		49	0.4737		49	0.4562		49	0.47065		5.475
	980.1	4400		191.406	3754.14		980.1	4751		229.688	3005.79																		0.49	0.140596	0.142928		0.49	0.1101	0.132179		50	0.46145		50	0.40035		50	0.5442		50	0.4564		5.485
	1000.1	4415		195.312	3778.81		1000.1	4751		234.375	3041.39																		0.5	0.145705	0.144056		0.5	0.126715	0.138611		51	0.41945		51	0.32345		51	0.574		51	0.40205		5.495
	1020.1	4414		199.219	3802.53		1020.1	4703		239.062	3076.27																		0.51	0.14881	0.155653		0.51	0.122327	0.133297		52	0.3478		52	0.30605		52	0.4964		52	0.27445		5.505
	1040.2	4403		203.125	3825.33		1040.2	4796		243.75	3110.46																		0.52	0.151316	0.156907		0.52	0.125283	0.132795		53	0.25015		53	0.2027		53	0.4686		53	0.2037		5.515
	1060.1	4398		207.031	3847.25		1060.1	4773		248.438	3143.97																		0.53	0.141014	0.163894		0.53	0.123931	0.12875		54	0.2108		54	0.17135		54	0.42		54	0.16515		5.525
	1080.1	4416		210.938	3868.33		1080.1	4707		253.125	3176.81																		0.54	0.130818	0.175262		0.54	0.124933	0.142632		55	0.1971		55	0.1496		55	0.3947		55	0.2013		5.535
	1100.1	4370		214.844	3888.59		1100.1	4742		257.812	3208.99																		0.55	0.147094	0.174245		0.55	0.125634	0.125597		56	0.1888		56	0.15195		56	0.3283		56	0.20405		5.545
	1120.2	4398		218.75	3908.08		1120.2	4778		262.5	3240.53																		0.56	0.147973	0.172281		0.56	0.135754	0.133712		57	0.18035		57	0.13905		57	0.3241		57	0.17245		5.555
	1140.2	4422		222.656	3926.81		1140.2	4762		267.188	3271.44																		0.57	0.137705	0.170864		0.57	0.119866	0.143441		58	0.12775		58	0.12135		58	0.3161		58	0.1801		5.565
	1160.2	4379		226.562	3944.82		1160.2	4789		271.875	3301.73																		0.58	0.15291	0.162916		0.58	0.127205	0.127049		59	0.14775		59	0.14005		59	0.3362		59	0.2308		5.575
	1180.2	4354		230.469	3962.13		1180.2	4794		276.562	3331.42																		0.59	0.14617	0.190393		0.59	0.108849	0.133721		60	0.1666		60	0.15115		60	0.3112		60	0.23425		5.585
	1200.2	4324		234.375	3978.78		1200.2	4771		281.25	3360.52																		0.6	0.138934	0.185139		0.6	0.117364	0.134272		61	0.149		61	0.1373		61	0.351		61	0.22595		5.595
	1220.2	4353		238.281	3994.78		1220.2	4814		285.938	3389.03																		0.61	0.150089	0.189516		0.61	0.135147	0.141227		62	0.13925		62	0.1379		62	0.3768		62	0.23995		5.605
	1240.2	4393		242.188	4010.17		1240.2	4763		290.625	3416.98																		0.62	0.137847	0.177399		0.62	0.112553	0.14864		63	0.1369		63	0.11905		63	0.3452		63	0.2357		5.615
	1260.2	4378		246.094	4024.97		1260.2	4807		295.312	3444.37																		0.63	0.144323	0.168842		0.63	0.115433	0.148462		64	0.13695		64	0.1333		64	0.3069		64	0.2191		5.625
	1280.2	4353		250	4039.19		1280.2	4758		300	3471.21																		0.64	0.152596	0.184299		0.64	0.127225	0.151456		65	0.17615		65	0.1362		65	0.2263		65	0.1996		5.635
	1300.2	4392		253.906	4052.86		1300.2	4792		304.688	3497.52																		0.65	0.14923	0.184784		0.65	0.115116	0.13659		66	0.16335		66	0.11005		66	0.2342		66	0.1372		5.645
	1320.2	4414		257.812	4066.01		1320.2	4751		309.375	3523.3																		0.66	0.151111	0.184182		0.66	0.112256	0.153121		67	0.1239		67	0.1118		67	0.1427		67	0.13145		5.655
	1340.2	4439		261.719	4078.65		1340.2	4787		314.062	3548.57																		0.67	0.160086	0.185755		0.67	0.114762	0.161099		68	0.09055		68	0.09045		68	0.11615		68	0.1078		5.665
	1360.2	4382		265.625	4090.81		1360.2	4776		318.75	3573.33																		0.68	0.144665	0.194663		0.68	0.130643	0.169059		69	0.09385		69	0.09415		69	0.12615		69	0.1138		5.675
	1380.2	4357		269.531	4102.49		1380.2	4797		323.438	3597.6																		0.69	0.15814	0.201308		0.69	0.113144	0.172434		70	0.1038		70	0.10095		70	0.1291		70	0.12655		5.685
	1400.2	4384		273.438	4113.73		1400.2	4741		328.125	3621.39																		0.7	0.147092	0.195758		0.7	0.118967	0.17883		71	0.1514		71	0.14565		71	0.19025		71	0.18865		5.695
	1420.2	4368		277.344	4124.53		1420.2	4805		332.812	3644.7																		0.71	0.142183	0.197252		0.71	0.123354	0.163543		72	0.1764		72	0.17655		72	0.24585		72	0.2245		5.705
	1440.2	4380		281.25	4134.91		1440.2	4785		337.5	3667.54																		0.72	0.154461	0.179528		0.72	0.119372	0.160449		73	0.1422		73	0.14555		73	0.204		73	0.17945		5.715
	1460.2	4357		285.156	4144.89		1460.2	4752		342.188	3689.93																		0.73	0.154166	0.172363		0.73	0.110622	0.14635		74	0.1225		74	0.12405		74	0.18595		74	0.1438		5.725
	1480.2	4363		289.062	4154.49		1480.2	4758		346.875	3711.87																		0.74	0.152701	0.18585		0.74	0.114774	0.149163		75	0.10435		75	0.1013		75	0.146		75	0.12055		5.735
	1500.2	4383		292.969	4163.72		1500.2	4749		351.562	3733.38																		0.75	0.153098	0.186792		0.75	0.112405	0.153937		76	0.11225		76	0.10585		76	0.16245		76	0.1207		5.745
	1520.2	4350		296.875	4172.59		1520.2	4779		356.25	3754.45																		0.76	0.144201	0.1831		0.76	0.112895	0.150207		77	0.09565		77	0.09065		77	0.1526		77	0.10025		5.755
	1540.2	4351		300.781	4181.13		1540.2	4788		360.938	3775.11																		0.77	0.138901	0.179719		0.77	0.110155	0.151803		78	0.1032		78	0.0985		78	0.1768		78	0.10605		5.765
	1560.2	4337		304.688	4189.33		1560.2	4749		365.625	3795.35																		0.78	0.150939	0.179549		0.78	0.107257	0.157306		79	0.0999		79	0.0939		79	0.1896		79	0.1025		5.775
	1580.2	4363		308.594	4197.21		1580.2	4691		370.312	3815.19																		0.79	0.161651	0.167829		0.79	0.121229	0.147128		80	0.0953		80	0.09065		80	0.16865		80	0.09925		5.785
	1600.2	4378		312.5	4204.79		1600.2	4777		375	3834.63																		0.8	0.149609	0.168368		0.8	0.115838	0.160772		81	0.09565		81	0.09505		81	0.17025		81	0.1044		5.795
	1620.2	4342		316.406	4212.08		1620.2	4702		379.688	3853.68																		0.81	0.153395	0.176519		0.81	0.105734	0.157965		82	0.08815		82	0.0936		82	0.1673		82	0.10495		5.805
	1640.2	4366		320.312	4219.09		1640.2	4728		384.375	3872.36																		0.82	0.158163	0.182185		0.82	0.109964	0.177157		83	0.0951		83	0.1046		83	0.1967		83	0.1217		5.815
	1660.2	4356		324.219	4225.83		1660.2	4724		389.062	3890.66																		0.83	0.1511	0.167392		0.83	0.10731	0.153592		84	0.09745		84	0.1026		84	0.2177		84	0.1326		5.825
	1680.2	4358		328.125	4232.31		1680.2	4712		393.75	3908.6																		0.84	0.147452	0.173758		0.84	0.107431	0.155068		85	0.0786		85	0.08065		85	0.1955		85	0.1199		5.835
	1700.2	4331		332.031	4238.53		1700.2	4771		398.438	3926.17																		0.85	0.150995	0.180748		0.85	0.12209	0.154063		86	0.06845		86	0.0715		86	0.15495		86	0.09725		5.845
	1720.2	4352		335.938	4244.52		1720.2	4758		403.125	3943.4																		0.86	0.173844	0.181923		0.86	0.122637	0.159165		87	0.0686		87	0.06965		87	0.13565		87	0.0861		5.855
	1740.2	4339		339.844	4250.28		1740.2	4748		407.812	3960.28																		0.87	0.165044	0.17085		0.87	0.120376	0.158863		88	0.0695		88	0.07		88	0.13265		88	0.07905		5.865
	1760.2	4377		343.75	4255.81		1760.2	4713		412.5	3976.83																		0.88	0.172069	0.179495		0.88	0.111482	0.155156		89	0.0732		89	0.07135		89	0.12935		89	0.0797		5.875
	1780.2	4326		347.656	4261.14		1780.2	4759		417.188	3993.05																		0.89	0.159868	0.18028		0.89	0.12011	0.143219		90	0.0828		90	0.08		90	0.14035		90	0.08735		5.885
	1800.2	4289		351.562	4266.25		1800.2	4729		421.875	4008.94																		0.9	0.152518	0.170146		0.9	0.118753	0.13672		91	0.08845		91	0.0852		91	0.13835		91	0.0938		5.895
	1820.2	4315		355.469	4271.17		1820.2	4750		426.562	4024.52																		0.91	0.15229	0.1874		0.91	0.110463	0.141411		92	0.11095		92	0.1072		92	0.1735		92	0.1219		5.905
	1840.2	4314		359.375	4275.9		1840.2	4747		431.25	4039.78																		0.92	0.149239	0.174554		0.92	0.126446	0.137475		93	0.1267		93	0.12215		93	0.16885		93	0.1263		5.915
	1860.2	4281		363.281	4280.45		1860.2	4752		435.938	4054.74																		0.93	0.157204	0.171666		0.93	0.134341	0.141418		94	0.25405		94	0.0977		94	0.14475		94	0.1083		5.925
	1880.2	4316		367.188	4284.82		1880.2	4734		440.625	4069.4																		0.94	0.157849	0.17338		0.94	0.126531	0.145303		95	0.3418		95	0.08295		95	0.1167		95	0.097		5.935
	1900.3	4297		371.094	4289.02		1900.3	4696		445.312	4083.77																		0.95	0.161086	0.190948		0.95	0.137813	0.133355		96	0.2234		96	0.1061		96	0.1473		96	0.1261		5.945
	1920.3	4330		375	4293.06		1920.3	4721		450	4097.86																		0.96	0.160716	0.188367		0.96	0.134427	0.133804		97	0.22115		97	0.0947		97	0.12875		97	0.11595		5.955
	1940.3	4316		378.906	4296.95		1940.3	4784		454.688	4111.66																		0.97	0.167812	0.189363		0.97	0.127671	0.139552		98	0.10605		98	0.08445		98	0.1016		98	0.1095		5.965
	1960.3	4314		382.812	4300.68		1960.3	4721		459.375	4125.18																		0.98	0.147694	0.178842		0.98	0.118369	0.146593		99	0.0883		99	0.08315		99	0.0967		99	0.11365		5.975
	1980.2	4295		386.719	4304.27		1980.2	4696		464.062	4138.44																		0.99	0.15005	0.187495		0.99	0.134016	0.150113		100	0.08255		100	0.0817		100	0.09305		100	0.09855		5.985
	2000.2	4302		390.625	4307.73		2000.2	4729		468.75	4151.43																		1	0.144294	0.168811		1	0.137411	0.141029		101	0.07395		101	0.07555		101	0.08745		101	0.08445		5.995
				394.531	4311.05					473.438	4164.16																		1.01	0.144497	0.167015		1.01	0.134131	0.145477		102	0.0728		102	0.07635		102	0.09805		102	0.0867		6.005
				398.438	4314.24					478.125	4176.64																		1.02	0.149149	0.175188		1.02	0.134785	0.144426		103	0.0693		103	0.0713		103	0.1017		103	0.0848		6.015
				402.344	4317.31					482.812	4188.87																		1.03	0.161783	0.172864		1.03	0.118673	0.122369		104	0.0779		104	0.08015		104	0.10245		104	0.0925		6.025
				406.25	4320.26					487.5	4200.85																		1.04	0.168584	0.172157		1.04	0.120233	0.123243		105	0.07615		105	0.076		105	0.1097		105	0.0909		6.035
				410.156	4323.09					492.188	4212.6																		1.05	0.169949	0.199776		1.05	0.125298	0.126997		106	0.08255		106	0.08195		106	0.10985		106	0.08875		6.045
				414.062	4325.82					496.875	4224.11																		1.06	0.167184	0.194656		1.06	0.130157	0.121413		107	0.09115		107	0.08655		107	0.1127		107	0.09645		6.055
				417.969	4328.44					501.562	4235.39																		1.07	0.165402	0.198084		1.07	0.135205	0.131272		108	0.08865		108	0.07765		108	0.1067		108	0.09465		6.065
				421.875	4330.96					506.25	4246.45																		1.08	0.164439	0.19361		1.08	0.129213	0.138668		109	0.0783		109	0.0747		109	0.09055		109	0.08725		6.075
				425.781	4333.38					510.938	4257.29																		1.09	0.143557	0.195644		1.09	0.119222	0.142953		110	0.06765		110	0.0679		110	0.0742		110	0.0734		6.085
				429.688	4335.71					515.625	4267.91																		1.1	0.158281	0.192964		1.1	0.122901	0.140795		111	0.0633		111	0.06365		111	0.0708		111	0.06795		6.095
				433.594	4337.95					520.312	4278.31																		1.11	0.186926	0.208232		1.11	0.119711	0.154797		112	0.0543		112	0.055		112	0.06275		112	0.06085		6.105
				437.5	4340.11					525	4288.51																		1.12	0.165668	0.20657		1.12	0.124704	0.135245		113	0.05135		113	0.051		113	0.05815		113	0.05155		6.115
				441.406	4342.18					529.688	4298.51																		1.13	0.157274	0.2079		1.13	0.126878	0.138656		114	0.05595		114	0.05035		114	0.06525		114	0.0546		6.125
				445.312	4344.17					534.375	4308.31																		1.14	0.161909	0.205066		1.14	0.128239	0.133138		115	0.0568		115	0.0478		115	0.06275		115	0.0542		6.135
				449.219	4346.08					539.062	4317.91																		1.15	0.163884	0.194017		1.15	0.129386	0.143467		116	0.05905		116	0.04905		116	0.0613		116	0.06045		6.145
				453.125	4347.92					543.75	4327.32																		1.16	0.143841	0.201325		1.16	0.12724	0.163198		117	0.0632		117	0.05095		117	0.0687		117	0.06855		6.155
				457.031	4349.69					548.438	4336.54																		1.17	0.154273	0.211456		1.17	0.141974	0.14787		118	0.07555		118	0.05925		118	0.084		118	0.08955		6.165
				460.938	4351.4					553.125	4345.58																		1.18	0.16835	0.195418		1.18	0.138616	0.151421		119	0.09525		119	0.0808		119	0.1141		119	0.1189		6.175
				464.844	4353.03					557.812	4354.44																		1.19	0.159545	0.197318		1.19	0.132472	0.156544		120	0.07865		120	0.0688		120	0.10615		120	0.1061		6.185
				468.75	4354.6					562.5	4363.12																		1.2	0.166303	0.20166		1.2	0.13409	0.150465		121	0.07195		121	0.06435		121	0.0869		121	0.08365		6.195
				472.656	4356.11					567.188	4371.62																		1.21	0.1605	0.21008		1.21	0.130719	0.143187		122	0.06435		122	0.05685		122	0.0695		122	0.0669		6.205
				476.562	4357.57					571.875	4379.96																		1.22	0.158991	0.207619		1.22	0.142512	0.129928		123	0.0637		123	0.0566		123	0.06245		123	0.06635		6.215
				480.469	4358.97					576.562	4388.13																		1.23	0.160163	0.210768		1.23	0.133424	0.140917		124	0.06915		124	0.0572		124	0.07035		124	0.0664		6.225
				484.375	4360.31					581.25	4396.14																		1.24	0.156022	0.20688		1.24	0.144461	0.153529		125	0.0585		125	0.05205		125	0.0639		125	0.0569		6.235
				488.281	4361.6					585.938	4403.99																		1.25	0.163733	0.20977		1.25	0.142546	0.15664		126	0.063		126	0.0585		126	0.0826		126	0.0616		6.245
				492.188	4362.84					590.625	4411.68																		1.26	0.152155	0.212561		1.26	0.130661	0.143172		127	0.06385		127	0.06145		127	0.06515		127	0.06455		6.255
				496.094	4364.04					595.312	4419.22																		1.27	0.152677	0.217669		1.27	0.128998	0.135161		128	0.07785		128	0.0742		128	0.0751		128	0.0828		6.265
				500	4365.19					600	4426.61																		1.28	0.166704	0.206523		1.28	0.136387	0.163304		129	0.07555		129	0.0811		129	0.0831		129	0.08775		6.275
				503.906	4366.29					604.688	4433.85																		1.29	0.171777	0.205181		1.29	0.136428	0.162019		130	0.07355		130	0.0681		130	0.0914		130	0.0866		6.285
				507.812	4367.35					609.375	4440.95																		1.3	0.169426	0.195021		1.3	0.147099	0.160027		131	0.08435		131	0.0671		131	0.0862		131	0.091		6.295
				511.719	4368.37					614.062	4447.9																		1.31	0.164713	0.195186		1.31	0.147586	0.158883		132	0.10505		132	0.0815		132	0.1011		132	0.1104		6.305
				515.625	4369.35					618.75	4454.72																		1.32	0.166125	0.201474		1.32	0.142151	0.156961		133	0.1167		133	0.0927		133	0.119		133	0.13125		6.315
				519.531	4370.29					623.438	4461.39																		1.33	0.161432	0.190531		1.33	0.15455	0.164756		134	0.0962		134	0.07935		134	0.107		134	0.1207		6.325
				523.438	4371.2					628.125	4467.94																		1.34	0.161408	0.189247		1.34	0.159993	0.152769		135	0.11135		135	0.08795		135	0.1054		135	0.1296		6.335
				527.344	4372.07					632.812	4474.36																		1.35	0.150055	0.198055		1.35	0.159222	0.158769		136	0.09975		136	0.0827		136	0.09465		136	0.11675		6.345
				531.25	4372.91					637.5	4480.64																		1.36	0.159867	0.197285		1.36	0.156693	0.152202		137	0.09745		137	0.0866		137	0.1057		137	0.1356		6.355
				535.156	4373.72					642.188	4486.81																		1.37	0.154863	0.206639		1.37	0.14169	0.152663		138	0.13935		138	0.12085		138	0.12555		138	0.17495		6.365
				539.062	4374.49					646.875	4492.85																		1.38	0.151918	0.177782		1.38	0.156889	0.155038		139	0.1354		139	0.09835		139	0.1432		139	0.18665		6.375
				542.969	4375.24					651.562	4498.76																		1.39	0.153143	0.202382		1.39	0.162804	0.161322		140	0.0947		140	0.1038		140	0.13745		140	0.1341		6.385
				546.875	4375.95					656.25	4504.57																		1.4	0.150061	0.197185		1.4	0.168587	0.144909		141	0.1041		141	0.09415		141	0.12165		141	0.16335		6.395
				550.781	4376.64					660.938	4510.25																		1.41	0.158206	0.198218		1.41	0.149081	0.132534		142	0.12755		142	0.103		142	0.14605		142	0.15455		6.405
				554.688	4377.3					665.625	4515.82																		1.42	0.148362	0.195262		1.42	0.149365	0.144723		143	0.12175		143	0.11095		143	0.19445		143	0.1242		6.415
				558.594	4377.94					670.312	4521.28																		1.43	0.153683	0.207091		1.43	0.161341	0.149461		144	0.078		144	0.0702		144	0.1726		144	0.08905		6.425
				562.5	4378.55					675	4526.63																		1.44	0.166559	0.195764		1.44	0.163307	0.148817		145	0.07015		145	0.0595		145	0.12595		145	0.0888		6.435
				566.406	4379.14					679.688	4531.88																		1.45	0.17097	0.198664		1.45	0.150539	0.159753		146	0.06245		146	0.05455		146	0.1271		146	0.08435		6.445
				570.312	4379.7					684.375	4537.02																		1.46	0.172369	0.201655		1.46	0.147014	0.147767		147	0.0565		147	0.0492		147	0.0933		147	0.06135		6.455
				574.219	4380.25					689.062	4542.05																		1.47	0.184099	0.194012		1.47	0.147253	0.156269		148	0.05655		148	0.05225		148	0.0752		148	0.05615		6.465
				578.125	4380.77					693.75	4546.99																		1.48	0.185918	0.200714		1.48	0.155123	0.159412		149	0.05395		149	0.05195		149	0.066		149	0.05585		6.475
				582.031	4381.27					698.438	4551.83																		1.49	0.180634	0.20352		1.49	0.147063	0.165274		150	0.0531		150	0.05305		150	0.06065		150	0.0556		6.485
				585.938	4381.76					703.125	4556.57																		1.5	0.167975	0.196507		1.5	0.146446	0.148409		151	0.06135		151	0.0637		151	0.07		151	0.06705		6.495
				589.844	4382.22					707.812	4561.22																		1.51	0.16047	0.183762		1.51	0.145339	0.153183		152	0.06325		152	0.06615		152	0.07255		152	0.0673		6.505
				593.75	4382.67					712.5	4565.77																		1.52	0.163226	0.184031		1.52	0.140471	0.158901		153	0.0916		153	0.0978		153	0.09915		153	0.1058		6.515
				597.656	4383.1					717.188	4570.23																		1.53	0.161333	0.175236		1.53	0.143168	0.175605		154	0.098		154	0.10575		154	0.10295		154	0.12795		6.525
				601.562	4383.51					721.875	4574.61																		1.54	0.166597	0.180856		1.54	0.15097	0.169508		155	0.09325		155	0.1036		155	0.10145		155	0.1218		6.535
				605.469	4383.91					726.562	4578.9																		1.55	0.158607	0.186594		1.55	0.151664	0.142154		156	0.0774		156	0.07965		156	0.0876		156	0.0891		6.545
				609.375	4384.29					731.25	4583.1																		1.56	0.167179	0.190094		1.56	0.157918	0.164565		157	0.06595		157	0.0662		157	0.0754		157	0.06985		6.555
				613.281	4384.66					735.938	4587.22																		1.57	0.161114	0.195717		1.57	0.138643	0.153829		158	0.06485		158	0.06705		158	0.0811		158	0.0694		6.565
				617.188	4385.01					740.625	4591.25																		1.58	0.154584	0.194938		1.58	0.148118	0.161023		159	0.059		159	0.06145		159	0.07735		159	0.06265		6.575
				621.094	4385.35					745.312	4595.21																		1.59	0.149671	0.180884		1.59	0.148614	0.153821		160	0.06645		160	0.0698		160	0.08705		160	0.07345		6.585
				625	4385.67					750	4599.08																		1.6	0.163993	0.182438		1.6	0.146039	0.162306		161	0.0579		161	0.05805		161	0.0796		161	0.06565		6.595
				628.906	4385.99					754.688	4602.88																		1.61	0.176545	0.193112		1.61	0.156567	0.160755		162	0.05815		162	0.0552		162	0.08365		162	0.0656		6.605
				632.812	4386.29					759.375	4606.6																		1.62	0.174885	0.195243		1.62	0.160491	0.155229		163	0.06205		163	0.0501		163	0.09225		163	0.08935		6.615
				636.719	4386.58					764.062	4610.25																		1.63	0.175572	0.200486		1.63	0.14548	0.164557		164	0.0695		164	0.06125		164	0.12855		164	0.1285		6.625
				640.625	4386.86					768.75	4613.83																		1.64	0.165601	0.196551		1.64	0.161719	0.15556		165	0.11225		165	0.07485		165	0.13335		165	0.14205		6.635
				644.531	4387.13					773.438	4617.33																		1.65	0.160237	0.201985		1.65	0.182668	0.159127		166	0.1239		166	0.0848		166	0.15245		166	0.16005		6.645
				648.438	4387.38					778.125	4620.77																		1.66	0.164042	0.198113		1.66	0.195183	0.163068		167	0.22615		167	0.1086		167	0.2028		167	0.23755		6.655
				652.344	4387.63					782.812	4624.13																		1.67	0.161224	0.187268		1.67	0.193192	0.15523		168	0.2959		168			168	0.26405		168			6.665
				656.25	4387.87					787.5	4627.43																		1.68	0.156517	0.188096		1.68	0.180372	0.175255		169	0.34615		169	0.1456		169	0.30235		169	0.3331		6.675
				660.156	4388.1					792.188	4630.66																		1.69	0.152757	0.2041		1.69	0.180824	0.165375		170	0.28265		170	0.13335		170	0.28005		170	0.3548		6.685
				664.062	4388.32					796.875	4633.83																		1.7	0.163104	0.192107		1.7	0.16355	0.161322		171	0.22815		171	0.0978		171	0.2124		171	0.2442		6.695
				667.969	4388.53					801.562	4636.94																		1.71	0.147335	0.204607		1.71	0.168404	0.161903		172	0.125		172	0.07895		172	0.13035		172	0.15365		6.705
				671.875	4388.73					806.25	4639.98																		1.72	0.160962	0.204982		1.72	0.162645	0.155623		173	0.11125		173	0.07385		173	0.11075		173	0.1228		6.715
				675.781	4388.93					810.938	4642.96																		1.73	0.154384	0.20271		1.73	0.161594	0.169536		174	0.07235		174	0.06375		174	0.12765		174	0.10455		6.725
				679.688	4389.12					815.625	4645.88																		1.74	0.147465	0.198946		1.74	0.157659	0.177586		175	0.064		175	0.0621		175	0.11235		175	0.09285		6.735
				683.594	4389.3					820.312	4648.75																		1.75	0.149495	0.196308		1.75	0.160643	0.172823		176	0.06275		176	0.06505		176	0.1195		176	0.0886		6.745
				687.5	4389.47					825	4651.56																		1.76	0.152331	0.20617		1.76	0.161824	0.158602		177	0.0663		177	0.0696		177	0.15525		177	0.0883		6.755
				691.406	4389.64					829.688	4654.31																		1.77	0.168316	0.194954		1.77	0.150591	0.151467		178	0.07685		178	0.0852		178	0.2003		178	0.118		6.765
				695.312	4389.8					834.375	4657																		1.78	0.173946	0.191431		1.78	0.160695	0.160667		179	0.07805		179	0.0847		179	0.184		179	0.12685		6.775
				699.219	4389.95					839.062	4659.65																		1.79	0.177502	0.197362		1.79	0.155935	0.166115		180	0.0767		180	0.07475		180	0.1485		180	0.11945		6.785
				703.125	4390.1					843.75	4662.24																		1.8	0.165719	0.20084		1.8	0.163562	0.156492		181	0.0733		181	0.06885		181	0.1229		181	0.1179		6.795
				707.031	4390.25					848.438	4664.78																		1.81	0.173565	0.198163		1.81	0.149146	0.162352		182	0.0756		182	0.07445		182	0.10265		182	0.1175		6.805
				710.938	4390.38					853.125	4667.26																		1.82	0.17017	0.200648		1.82	0.153343	0.141575		183	0.1036		183	0.09635		183	0.13095		183	0.15865		6.815
				714.844	4390.51					857.812	4669.7																		1.83	0.171748	0.197869		1.83	0.15084	0.139176		184	0.1639		184	0.11105		184	0.16605		184	0.2078		6.825
				718.75	4390.64					862.5	4672.09																		1.84	0.171017	0.185136		1.84	0.151485	0.149381		185	0.22165		185	0.1074		185	0.16735		185	0.24215		6.835
				722.656	4390.76					867.188	4674.43																		1.85	0.168432	0.187293		1.85	0.149999	0.159518		186	0.2922		186	0.1366		186	0.21345		186	0.34785		6.845
				726.562	4390.88					871.875	4676.73																		1.86	0.171238	0.182952		1.86	0.160187	0.164775		187	0.32185		187	0.14705		187	0.26945		187	0.4838		6.855
				730.469	4390.99					876.562	4678.98																		1.87	0.182965	0.181731		1.87	0.157814	0.164448		188	0.3654		188	0.19705		188	0.28895		188	0.5673		6.865
				734.375	4391.1					881.25	4681.18																		1.88	0.179275	0.197854		1.88	0.157186	0.140174		189	0.4165		189	0.2836		189	0.3868		189	0.69415		6.875
				738.281	4391.21					885.938	4683.34																		1.89	0.173822	0.192157		1.89	0.159226	0.142559		190	0.398		190	0.3234		190	0.39		190	0.70885		6.885
				742.188	4391.31					890.625	4685.46																		1.9	0.168654	0.201988		1.9	0.153476	0.128719		191	0.412		191	0.3595		191	0.383		191	0.65755		6.895
				746.094	4391.4					895.312	4687.53																		1.91	0.172386	0.197544		1.91	0.171308	0.138536		192	0.34185		192	0.29935		192	0.3296		192	0.60205		6.905
				750	4391.5					900	4689.57																		1.92	0.176913	0.192695		1.92	0.17183	0.141332		193	0.2908		193	0.26715		193	0.26985		193	0.51295		6.915
				753.906	4391.58					904.688	4691.56																		1.93	0.178484	0.193402		1.93	0.159333	0.162181		194	0.2444		194	0.22975		194	0.19495		194	0.4462		6.925
				757.812	4391.67					909.375	4693.51																		1.94	0.168568	0.188399		1.94	0.171047	0.150828		195	0.2353		195	0.20545		195	0.17995		195	0.38795		6.935
				761.719	4391.75					914.062	4695.43																		1.95	0.176555	0.177053		1.95	0.159965	0.15692		196	0.19325		196	0.16125		196	0.1546		196	0.3016		6.945
				765.625	4391.83					918.75	4697.3																		1.96	0.175733	0.180563		1.96	0.160831	0.155296		197	0.18325		197	0.14175		197	0.11695		197	0.1988		6.955
				769.531	4391.91					923.438	4699.14																		1.97	0.166424	0.191774		1.97	0.154802	0.154884		198	0.13735		198	0.1054		198	0.0969		198	0.1493		6.965
				773.438	4391.98					928.125	4700.94																		1.98	0.166998	0.195349		1.98	0.167374	0.142141		199	0.1011		199	0.0847		199	0.08315		199	0.1093		6.975
				777.344	4392.05					932.812	4702.71																		1.99	0.191186	0.194167		1.99	0.159928	0.157544		200	0.08375		200	0.07665		200	0.07425		200	0.0897		6.985
				781.25	4392.12					937.5	4704.44																		2	0.17506	0.20138		2	0.159418	0.157609		201	0.0784		201	0.07285		201	0.07155		201	0.0827		6.995
				785.156	4392.18					942.188	4706.13																		2.01	0.160245	0.208687		2.01	0.155323	0.16453		202	0.07295		202	0.07015		202	0.06795		202	0.07475		7.005
				789.062	4392.25					946.875	4707.8																		2.02	0.156083	0.202776		2.02	0.163032	0.14828		203	0.06185		203	0.0605		203	0.0613		203	0.06315		7.015
				792.969	4392.31					951.562	4709.43																		2.03	0.165093	0.198144		2.03	0.15806	0.133046		204	0.06105		204	0.05975		204	0.05935		204	0.0644		7.025
				796.875	4392.36					956.25	4711.02																		2.04	0.162266	0.18656		2.04	0.158113	0.13187		205	0.06555		205	0.06465		205	0.0629		205	0.0679		7.035
				800.781	4392.42					960.938	4712.59																		2.05	0.170945	0.191289		2.05	0.1503	0.15187		206	0.06685		206	0.06815		206	0.06725		206	0.0673		7.045
				804.688	4392.47					965.625	4714.12																		2.06	0.169257	0.195189		2.06	0.150685	0.151182		207	0.0661		207	0.06775		207	0.06795		207	0.0671		7.055
				808.594	4392.52					970.312	4715.62																		2.07	0.171955	0.201713		2.07	0.169738	0.152755		208	0.07005		208	0.0688		208	0.0685		208	0.07135		7.065
				812.5	4392.57					975	4717.1																		2.08	0.170402	0.198327		2.08	0.168745	0.15087		209	0.0796		209	0.08095		209	0.0775		209	0.0777		7.075
				816.406	4392.62					979.688	4718.54																		2.09	0.17096	0.202621		2.09	0.160401	0.15378		210	0.08225		210	0.0852		210	0.08245		210	0.078		7.085
				820.312	4392.67					984.375	4719.95																		2.1	0.17067	0.203838		2.1	0.157012	0.161199		211	0.0898		211	0.0884		211	0.0873		211	0.08475		7.095
				824.219	4392.71					989.062	4721.34																		2.11	0.16467	0.201414		2.11	0.160317	0.165759		212	0.10485		212	0.1038		212	0.0989		212	0.09625		7.105
				828.125	4392.75					993.75	4722.7																		2.12	0.156879	0.207539		2.12	0.146124	0.158542		213	0.1155		213	0.1182		213	0.10965		213	0.1033		7.115
				832.031	4392.79					998.438	4724.03																		2.13	0.164305	0.202468		2.13	0.151098	0.152507		214	0.12085		214	0.1234		214	0.1151		214	0.1084		7.125
				835.938	4392.83					1003.12	4725.34																		2.14	0.185586	0.202305		2.14	0.149751	0.155274		215	0.1409		215	0.1379		215	0.13075		215	0.12845		7.135
				839.844	4392.87					1007.81	4726.61																		2.15	0.169475	0.198512		2.15	0.14983	0.156388		216	0.1287		216	0.1271		216	0.12215		216	0.1217		7.145
				843.75	4392.91					1012.5	4727.87																		2.16	0.169813	0.201452		2.16	0.157822	0.171354		217	0.13005		217	0.128		217	0.1234		217	0.1229		7.155
				847.656	4392.94					1017.19	4729.1																		2.17	0.170447	0.204625		2.17	0.151284	0.168887		218	0.1277		218	0.12235		218	0.11925		218	0.12005		7.165
				851.562	4392.97					1021.88	4730.3																		2.18	0.183713	0.208213		2.18	0.155582	0.165751		219	0.10985		219	0.10555		219	0.10275		219	0.1058		7.175
				855.469	4393.01					1026.56	4731.48																		2.19	0.182019	0.211898		2.19	0.157162	0.16395		220	0.11535		220	0.11075		220	0.1091		220	0.1084		7.185
				859.375	4393.04					1031.25	4732.64																		2.2	0.182449	0.205385		2.2	0.159081	0.168597		221	0.1338		221	0.1258		221	0.1256		221	0.12415		7.195
				863.281	4393.07					1035.94	4733.77																		2.21	0.183696	0.20873		2.21	0.158661	0.178011		222	0.1825		222	0.17855		222	0.17625		222	0.1676		7.205
				867.188	4393.1					1040.62	4734.88																		2.22	0.183325	0.217254		2.22	0.160944	0.162208		223	0.171		223	0.1648		223	0.21505		223	0.1587		7.215
				871.094	4393.12					1045.31	4735.97																		2.23	0.1872	0.209939		2.23	0.150847	0.159148		224	0.19375		224	0.18685		224	0.2065		224	0.18115		7.225
				875	4393.15					1050	4737.04																		2.24	0.185013	0.204717		2.24	0.153936	0.181217		225	0.1562		225	0.15615		225	0.22555		225	0.154		7.235
				878.906	4393.17					1054.69	4738.08																		2.25	0.179889	0.201263		2.25	0.145832	0.170455		226	0.1633		226	0.1636		226	0.19315		226	0.16535		7.245
				882.812	4393.2					1059.38	4739.11																		2.26	0.178122	0.206461		2.26	0.138816	0.167975		227	0.1514		227	0.1524		227	0.1734		227	0.1561		7.255
				886.719	4393.22					1064.06	4740.11																		2.27	0.180265	0.202277		2.27	0.15592	0.170067		228	0.1689		228	0.1699		228	0.2017		228	0.17145		7.265
				890.625	4393.24					1068.75	4741.09																		2.28	0.170963	0.196505		2.28	0.156088	0.162876		229	0.16305		229	0.16375		229	0.18875		229	0.16445		7.275
				894.531	4393.27					1073.44	4742.06																		2.29	0.180599	0.193834		2.29	0.155531	0.171802		230	0.1282		230	0.1273		230	0.1334		230	0.13125		7.285
				898.438	4393.29					1078.12	4743																		2.3	0.15943	0.193114		2.3	0.153857	0.141817		231	0.1369		231	0.1352		231	0.1459		231	0.14055		7.295
				902.344	4393.31					1082.81	4743.93																		2.31	0.162591	0.20854		2.31	0.161047	0.162207		232	0.1578		232	0.15735		232	0.1682		232	0.16045		7.305
				906.25	4393.33					1087.5	4744.84																		2.32	0.164374	0.17505		2.32	0.152119	0.156658		233	0.13815		233	0.138		233	0.1409		233	0.1434		7.315
				910.156	4393.34					1092.19	4745.73																		2.33	0.170663	0.192282		2.33	0.154728	0.16423		234	0.1257		234	0.12085		234	0.1234		234	0.1301		7.325
				914.062	4393.36					1096.88	4746.6																		2.34	0.176495	0.194431		2.34	0.162504	0.177103		235	0.15215		235	0.1476		235	0.15585		235	0.1529		7.335
				917.969	4393.38					1101.56	4747.45																		2.35	0.160126	0.192698		2.35	0.147759	0.179626		236	0.16315		236	0.1574		236	0.1629		236	0.1629		7.345
				921.875	4393.4					1106.25	4748.29																		2.36	0.168814	0.201676		2.36	0.140826	0.179116		237	0.14795		237	0.13785		237	0.14795		237	0.1486		7.355
				925.781	4393.41					1110.94	4749.11																		2.37	0.163715	0.18097		2.37	0.146032	0.176406		238	0.16055		238	0.147		238	0.16155		238	0.155		7.365
				929.688	4393.43					1115.62	4749.92																		2.38	0.166922	0.17255		2.38	0.147488	0.180465		239	0.133		239	0.1177		239	0.1345		239	0.1313		7.375
				933.594	4393.44					1120.31	4750.71																		2.39	0.159486	0.170862		2.39	0.14155	0.169089		240	0.1434		240	0.1278		240	0.14915		240	0.1393		7.385
				937.5	4393.46					1125	4751.48																		2.4	0.156824	0.188296		2.4	0.147687	0.16009		241	0.1349		241	0.12715		241	0.1465		241	0.13565		7.395
				941.406	4393.47					1129.69	4752.24																		2.41	0.167422	0.177882		2.41	0.143761	0.173127		242	0.1248		242	0.11915		242	0.1333		242	0.12955		7.405
				945.312	4393.48					1134.38	4752.98																		2.42	0.148377	0.180879		2.42	0.137465	0.19414		243	0.1482		243	0.1447		243	0.15155		243	0.15045		7.415
				949.219	4393.49					1139.06	4753.71																		2.43	0.159718	0.175978		2.43	0.143118	0.185665		244	0.1512		244	0.14835		244	0.1518		244	0.1533		7.425
				953.125	4393.51					1143.75	4754.42																		2.44	0.157798	0.173659		2.44	0.150827	0.178431		245	0.14065		245	0.14055		245	0.14505		245	0.1421		7.435
				957.031	4393.52					1148.44	4755.12																		2.45	0.16749	0.175256		2.45	0.151676	0.173908		246	0.11375		246	0.11435		246	0.11795		246	0.1169		7.445
				960.938	4393.53					1153.12	4755.8																		2.46	0.158055	0.168111		2.46	0.161069	0.16502		247	0.11685		247	0.11645		247	0.1175		247	0.12035		7.455
				964.844	4393.54					1157.81	4756.47																		2.47	0.167038	0.183978		2.47	0.152677	0.161634		248	0.1248		248	0.12505		248	0.12835		248	0.12655		7.465
				968.75	4393.55					1162.5	4757.13																		2.48	0.163679	0.182268		2.48	0.150785	0.177484		249	0.10805		249	0.1107		249	0.1164		249	0.1083		7.475
				972.656	4393.56					1167.19	4757.77																		2.49	0.157802	0.188115		2.49	0.145557	0.160168		250	0.09605		250	0.0973		250	0.0969		250	0.09575		7.485
				976.562	4393.57					1171.88	4758.41																		2.5	0.147959	0.189575		2.5	0.139539	0.168542		251	0.117		251	0.11685		251	0.11975		251	0.11705		7.495
				980.469	4393.58					1176.56	4759.03																		2.51	0.166975	0.182528		2.51	0.139623	0.167196		252	0.12285		252	0.1228		252	0.1302		252	0.12		7.505
				984.375	4393.59					1181.25	4759.63																		2.52	0.160333	0.189005		2.52	0.139434	0.165736		253	0.11135		253	0.1101		253	0.11585		253	0.10265		7.515
				988.281	4393.6					1185.94	4760.23																		2.53	0.167705	0.197972		2.53	0.145482	0.16148		254	0.1153		254	0.11565		254	0.11575		254	0.1093		7.525
				992.188	4393.6					1190.62	4760.81																		2.54	0.167472	0.195977		2.54	0.150785	0.17281		255	0.13735		255	0.1385		255	0.1406		255	0.133		7.535
				996.094	4393.61					1195.31	4761.38																		2.55	0.159648	0.182148		2.55	0.149043	0.162824		256	0.1438		256	0.14385		256	0.148		256	0.1343		7.545
				1000	4393.62					1200	4761.94																		2.56	0.152977	0.179674		2.56	0.158376	0.165353		257	0.1359		257	0.1363		257	0.1358		257	0.1219		7.555
																													2.57	0.160666	0.172749		2.57	0.150442	0.160794		258	0.14705		258	0.1478		258	0.1458		258	0.1332		7.565
																													2.58	0.176283	0.174751		2.58	0.145724	0.167927		259	0.12645		259	0.1289		259	0.12455		259	0.1167		7.575
																													2.59	0.168781	0.184047		2.59	0.148255	0.158165		260	0.12405		260	0.1259		260	0.1206		260	0.1171		7.585
																													2.6	0.17344	0.199468		2.6	0.174286	0.167938		261	0.10755		261	0.1084		261	0.10315		261	0.1048		7.595
																													2.61	0.177109	0.188623		2.61	0.170409	0.153164		262	0.11875		262	0.12325		262	0.1155		262	0.11725		7.605
																													2.62	0.17756	0.210179		2.62	0.155849	0.160232		263	0.11975		263	0.12265		263	0.11515		263	0.11485		7.615
																													2.63	0.171612	0.195403		2.63	0.150493	0.157266		264	0.0966		264	0.0928		264	0.0906		264	0.09275		7.625
																													2.64	0.166437	0.185537		2.64	0.149893	0.163079		265	0.0954		265	0.0935		265	0.092		265	0.0962		7.635
																													2.65	0.177298	0.191532		2.65	0.154195	0.163521		266	0.10995		266	0.10925		266	0.1061		266	0.1093		7.645
																													2.66	0.171299	0.193874		2.66	0.161485	0.168263		267	0.1006		267	0.0976		267	0.0966		267	0.09805		7.655
																													2.67	0.174413	0.197582		2.67	0.164324	0.174868		268	0.0861		268	0.0832		268	0.0836		268	0.08755		7.665
																													2.68	0.180433	0.194986		2.68	0.161862	0.162805		269	0.10415		269	0.1009		269	0.1013		269	0.10565		7.675
																													2.69	0.169315	0.200826		2.69	0.165528	0.158545		270	0.1169		270	0.1132		270	0.1151		270	0.11545		7.685
																													2.7	0.156877	0.184562		2.7	0.164551	0.154598		271	0.1105		271	0.1077		271	0.11185		271	0.10945		7.695
																													2.71	0.163267	0.193545		2.71	0.164265	0.168143		272	0.1124		272	0.10905		272	0.11395		272	0.1154		7.705
																													2.72	0.161202	0.190734		2.72	0.179284	0.159272		273	0.13185		273	0.1278		273	0.134		273	0.134		7.715
																													2.73	0.157552	0.208081		2.73	0.159922	0.137942		274	0.1422		274	0.1386		274	0.1465		274	0.1419		7.725
																													2.74	0.168961	0.199502		2.74	0.157517	0.147063		275	0.1362		275	0.1294		275	0.1363		275	0.13695		7.735
																													2.75	0.167921	0.190447		2.75	0.164599	0.167167		276	0.15645		276	0.13805		276	0.14585		276	0.14995		7.745
																													2.76	0.172328	0.194952		2.76	0.164766	0.150336		277	0.19125		277	0.1782		277	0.1844		277	0.1947		7.755
																													2.77	0.173233	0.190451		2.77	0.152839	0.156741		278	0.1836		278	0.1684		278	0.1744		278	0.18365		7.765
																													2.78	0.18156	0.179125		2.78	0.150203	0.156278		279	0.13895		279	0.1321		279	0.1319		279	0.1429		7.775
																													2.79	0.174883	0.170778		2.79	0.157498	0.151349		280	0.1123		280	0.109		280	0.1077		280	0.11745		7.785
																													2.8	0.176904	0.185808		2.8	0.153635	0.143027		281	0.10095		281	0.09675		281	0.0984		281	0.10295		7.795
																													2.81	0.173299	0.188324		2.81	0.158037	0.147167		282	0.112		282	0.10525		282	0.1075		282	0.11325		7.805
																													2.82	0.172499	0.175826		2.82	0.140808	0.151425		283	0.1378		283	0.13		283	0.13565		283	0.1447		7.815
																													2.83	0.17663	0.172261		2.83	0.149413	0.144014		284	0.1074		284	0.10165		284	0.101		284	0.1149		7.825
																													2.84	0.18398	0.194094		2.84	0.147625	0.133988		285	0.0981		285	0.0966		285	0.09405		285	0.10875		7.835
																													2.85	0.181759	0.204548		2.85	0.148	0.145602		286	0.0912		286	0.0908		286	0.08825		286	0.0997		7.845
																													2.86	0.180735	0.187522		2.86	0.166235	0.144961		287	0.08305		287	0.08135		287	0.0799		287	0.08685		7.855
																													2.87	0.170751	0.190036		2.87	0.152975	0.151738		288	0.0761		288	0.0774		288	0.07805		288	0.07945		7.865
																													2.88	0.171329	0.176174		2.88	0.156838	0.139491		289	0.06695		289	0.0651		289	0.0649		289	0.069		7.875
																													2.89	0.173733	0.182071		2.89	0.173926	0.151152		290	0.07485		290	0.074		290	0.07795		290	0.0739		7.885
																													2.9	0.174592	0.180581		2.9	0.17619	0.149081		291	0.0707		291	0.08185		291	0.081		291	0.0703		7.895
																													2.91	0.170702	0.172099		2.91	0.175507	0.136225		292	0.0654		292	0.06525		292	0.07255		292	0.06585		7.905
																													2.92	0.176287	0.181186		2.92	0.177772	0.16421		293	0.06965		293	0.07025		293	0.07525		293	0.07155		7.915
																													2.93	0.166659	0.183205		2.93	0.170516	0.158911		294	0.0761		294	0.08415		294	0.0851		294	0.0802		7.925
																													2.94	0.179706	0.178426		2.94	0.171292	0.166063		295	0.0734		295	0.0773		295	0.0811		295	0.0736		7.935
																													2.95	0.175728	0.180949		2.95	0.161424	0.157563		296	0.07705		296	0.07755		296	0.0804		296	0.0724		7.945
																													2.96	0.181624	0.168344		2.96	0.166203	0.142307		297	0.08325		297	0.09215		297	0.08795		297	0.08175		7.955
																													2.97	0.170619	0.173285		2.97	0.154361	0.145844		298	0.08765		298	0.107		298	0.09815		298	0.08875		7.965
																													2.98	0.186007	0.188083		2.98	0.150633	0.148355		299	0.09465		299	0.1171		299	0.10895		299	0.0886		7.975
																													2.99	0.186113	0.181111		2.99	0.153991	0.144765		300	0.1056		300	0.1268		300	0.1124		300	0.0925		7.985
																													3	0.181576	0.17248		3	0.156479	0.162506		301	0.1029		301	0.1356		301	0.1221		301	0.10715		7.995
																													3.01	0.188261	0.18173		3.01	0.163848	0.172118		302	0.0935		302	0.1388		302	0.12715		302	0.1216		8.005
																													3.02	0.18939	0.17811		3.02	0.156289	0.153405		303	0.0766		303	0.11525		303	0.11345		303	0.10945		8.015
																													3.03	0.199876	0.1958		3.03	0.160154	0.134394		304	0.0766		304	0.14085		304	0.09695		304	0.1672		8.025
																													3.04	0.183808	0.190115		3.04	0.164554	0.162437		305	0.07945		305	0.16695		305	0.09155		305	0.19355		8.035
																													3.05	0.185569	0.186503		3.05	0.169391	0.157045		306	0.0981		306	0.2197		306	0.107		306	0.24195		8.045
																													3.06	0.184162	0.189505		3.06	0.16873	0.168731														8.055
																													3.07	0.174169	0.1813		3.07	0.162335	0.166253														8.065
																													3.08	0.176273	0.191725		3.08	0.169296	0.176207														8.075
																													3.09	0.171282	0.197786		3.09	0.172793	0.179876														8.085
																													3.1	0.174691	0.19542		3.1	0.163924	0.15599														8.095
																													3.11	0.174505	0.188427		3.11	0.161556	0.14352														8.105
																													3.12	0.17659	0.184347		3.12	0.166951	0.151252														8.115
																													3.13	0.163281	0.176246		3.13	0.151248	0.155768														8.125
																													3.14	0.163328	0.187821		3.14	0.149268	0.15794														8.135
																													3.15	0.180634	0.18014		3.15	0.149227	0.150569														8.145
																													3.16	0.169234	0.185067		3.16	0.157446	0.159883														8.155
																													3.17	0.164086	0.195697		3.17	0.145594	0.150863														8.165
																													3.18	0.166879	0.189241		3.18	0.152965	0.147043														8.175
																													3.19	0.16514	0.179374		3.19	0.150543	0.14953														8.185
																													3.2	0.166477	0.184242		3.2	0.164661	0.135847														8.195
																													3.21	0.172104	0.181166		3.21	0.160478	0.153729														8.205
																													3.22	0.156755	0.176988		3.22	0.167203	0.158145														8.215
																													3.23	0.168053	0.167063		3.23	0.174616	0.156191														8.225
																													3.24	0.167829	0.173374		3.24	0.173815	0.153778														8.235
																													3.25	0.171387	0.176979		3.25	0.178138	0.152841														8.245
																													3.26	0.165246	0.181505		3.26	0.190128	0.163353														8.255
																													3.27	0.163464	0.192613		3.27	0.18038	0.149015														8.265
																													3.28	0.176785	0.191038		3.28	0.187265	0.142833														8.275
																													3.29	0.182402	0.183423		3.29	0.185546	0.139705														8.285
																													3.3	0.168677	0.184617		3.3	0.188046	0.1375														8.295
																													3.31	0.185237	0.180595		3.31	0.180075	0.13537														8.305
																													3.32	0.168146	0.181396		3.32	0.186215	0.136509														8.315
																													3.33	0.159604	0.179193		3.33	0.193891	0.142652														8.325
																													3.34	0.175115	0.16836		3.34	0.18287	0.135681														8.335
																													3.35	0.166758	0.17445		3.35	0.197765	0.139734														8.345
																													3.36	0.160344	0.178551		3.36	0.188016	0.1457														8.355
																													3.37	0.160772	0.185447		3.37	0.183399	0.137215														8.365
																													3.38	0.168176	0.180193		3.38	0.179755	0.136009														8.375
																													3.39	0.167287	0.201258		3.39	0.185192	0.140802														8.385
																													3.4	0.16416	0.197081		3.4	0.185826	0.139756														8.395
																													3.41	0.173146	0.18919		3.41	0.18074	0.139346														8.405
																													3.42	0.170838	0.165265		3.42	0.179719	0.136521														8.415
																													3.43	0.166863	0.175131		3.43	0.179705	0.146837														8.425
																													3.44	0.158096	0.185664		3.44	0.17377	0.147712														8.435
																													3.45	0.154179	0.194399		3.45	0.173178	0.138016														8.445
																													3.46	0.171896	0.186368		3.46	0.17822	0.131972														8.455
																													3.47	0.174564	0.178025		3.47	0.180908	0.127841														8.465
																													3.48	0.170581	0.178236		3.48	0.177839	0.130727														8.475
																													3.49	0.179788	0.18517		3.49	0.173882	0.11666														8.485
																													3.5	0.181999	0.174374		3.5	0.179531	0.134759														8.495
																													3.51	0.181799	0.17832		3.51	0.170134	0.137321														8.505
																													3.52	0.174943	0.180778		3.52	0.173408	0.131292														8.515
																													3.53	0.160402	0.1937		3.53	0.169741	0.136568														8.525
																													3.54	0.171866	0.194232		3.54	0.164637	0.132036														8.535
																													3.55	0.183198	0.185003		3.55	0.169825	0.139185														8.545
																													3.56	0.172318	0.17984		3.56	0.170252	0.131176														8.555
																													3.57	0.173579	0.19358		3.57	0.167605	0.155428														8.565
																													3.58	0.176116	0.186743		3.58	0.180695	0.151716														8.575
																													3.59	0.182365	0.199121		3.59	0.170643	0.14329														8.585
																													3.6	0.183642	0.188939		3.6	0.178197	0.131938														8.595
																													3.61	0.164007	0.191776		3.61	0.165072	0.131162														8.605
																													3.62	0.177935	0.176103		3.62	0.179336	0.147768														8.615
																													3.63	0.179391	0.181263		3.63	0.170637	0.143511														8.625
																													3.64	0.182231	0.179957		3.64	0.164433	0.148382														8.635
																													3.65	0.194872	0.190208		3.65	0.173131	0.158378														8.645
																													3.66	0.189155	0.179049		3.66	0.176591	0.160298														8.655
																													3.67	0.178039	0.189362		3.67	0.173477	0.164709														8.665
																													3.68	0.177725	0.17943		3.68	0.186135	0.150262														8.675
																													3.69	0.188946	0.176272		3.69	0.177166	0.15315														8.685
																													3.7	0.181236	0.172867		3.7	0.16932	0.159296														8.695
																													3.71	0.18452	0.171372		3.71	0.165183	0.141329														8.705
																													3.72	0.192483	0.177845		3.72	0.157672	0.15621														8.715
																													3.73	0.18652	0.18854		3.73	0.168959	0.155422														8.725
																													3.74	0.169022	0.171899		3.74	0.154976	0.145098														8.735
																													3.75	0.18811	0.170024		3.75	0.153418	0.146611														8.745
																													3.76	0.17133	0.187346		3.76	0.159117	0.149694														8.755
																													3.77	0.175827	0.192053		3.77	0.170311	0.13989														8.765
																													3.78	0.178692	0.174163		3.78	0.163996	0.13917														8.775
																													3.79	0.168644	0.174499		3.79	0.174893	0.148612														8.785
																													3.8	0.174009	0.175672		3.8	0.161306	0.158812														8.795
																													3.81	0.173516	0.186849		3.81	0.150467	0.162399														8.805
																													3.82	0.178422	0.190867		3.82	0.157174	0.151825														8.815
																													3.83	0.180403	0.189084		3.83	0.162666	0.154831														8.825
																													3.84	0.180393	0.174749		3.84	0.148183	0.168334														8.835
																													3.85	0.170613	0.179578		3.85	0.165336	0.15539														8.845
																													3.86	0.180471	0.170937		3.86	0.161835	0.148711														8.855
																													3.87	0.172025	0.174773		3.87	0.171896	0.15531														8.865
																													3.88	0.17399	0.168593		3.88	0.168706	0.150424														8.875
																													3.89	0.178313	0.176304		3.89	0.161705	0.149676														8.885
																													3.9	0.176918	0.181036		3.9	0.170566	0.147996														8.895
																													3.91	0.168087	0.180818		3.91	0.178677	0.141517														8.905
																													3.92	0.182075	0.194466		3.92	0.18735	0.143321														8.915
																													3.93	0.166771	0.187047		3.93	0.168973	0.146182														8.925
																													3.94	0.165423	0.196809		3.94	0.164664	0.154196														8.935
																													3.95	0.166968	0.192547		3.95	0.169965	0.148009														8.945
																													3.96	0.164116	0.179284		3.96	0.174763	0.148228														8.955
																													3.97	0.164302	0.182099		3.97	0.170414	0.157585														8.965
																													3.98	0.17146	0.173999		3.98	0.170253	0.160353														8.975
																													3.99	0.17653	0.182261		3.99	0.172272	0.164532														8.985
																													4	0.165085	0.17729		4	0.173847	0.156109														8.995
																													4.01	0.171696	0.188985		4.01	0.163602	0.165982														9.005
																													4.02	0.181962	0.17172		4.02	0.16824	0.17209														9.015
																													4.03	0.164646	0.169109		4.03	0.173907	0.162866														9.025
																													4.04	0.176242	0.180078		4.04	0.175072	0.155844														9.035
																													4.05	0.173922	0.182847		4.05	0.178302	0.184289														9.045
																													4.06	0.176589	0.180009		4.06	0.176241	0.17273														9.055
																													4.07	0.170504	0.174883		4.07	0.170749	0.177847														9.065
																													4.08	0.159622	0.168334		4.08	0.164852	0.169879														9.075
																													4.09	0.168997	0.184901		4.09	0.174011	0.1609														9.085
																													4.1	0.162399	0.182347		4.1	0.162711	0.157022														9.095
																													4.11	0.162122	0.184368		4.11	0.165096	0.159168														9.105
																													4.12	0.161533	0.175528		4.12	0.163232	0.15872														9.115
																													4.13	0.172067	0.183678		4.13	0.16722	0.152239														9.125
																													4.14	0.167049	0.188833		4.14	0.161135	0.150628														9.135
																													4.15	0.168055	0.192031		4.15	0.159654	0.148486														9.145
																													4.16	0.162327	0.1811		4.16	0.161115	0.15413														9.155
																													4.17	0.163126	0.185339		4.17	0.157672	0.142622														9.165
																													4.18	0.163608	0.186904		4.18	0.163416	0.155093														9.175
																													4.19	0.165071	0.184013		4.19	0.15714	0.147764														9.185
																													4.2	0.157971	0.188323		4.2	0.15923	0.141662														9.195
																													4.21	0.1609	0.193338		4.21	0.165586	0.147516														9.205
																													4.22	0.153914	0.201258		4.22	0.169803	0.150685														9.215
																													4.23	0.151544	0.202056		4.23	0.162536	0.142365														9.225
																													4.24	0.166648	0.207614		4.24	0.164065	0.132357														9.235
																													4.25	0.163721	0.190167		4.25	0.162821	0.142672														9.245
																													4.26	0.167239	0.210614		4.26	0.165318	0.152303														9.255
																													4.27	0.16418	0.201609		4.27	0.172827	0.153208														9.265
																													4.28	0.178223	0.212966		4.28	0.166921	0.137703														9.275
																													4.29	0.167023	0.20488		4.29	0.158799	0.143711														9.285
																													4.3	0.172758	0.192544		4.3	0.15168	0.146348														9.295
																													4.31	0.168412	0.196497		4.31	0.163526	0.143427														9.305
																													4.32	0.164993	0.198532		4.32	0.173603	0.149304														9.315
																													4.33	0.163933	0.194749		4.33	0.173296	0.161742														9.325
																													4.34	0.172206	0.196276		4.34	0.161374	0.165047														9.335
																													4.35	0.169871	0.18928		4.35	0.165457	0.169985														9.345
																													4.36	0.163432	0.190111		4.36	0.157971	0.145002														9.355
																													4.37	0.165239	0.187087		4.37	0.153791	0.149785														9.365
																													4.38	0.165157	0.192532		4.38	0.151003	0.155391														9.375
																													4.39	0.155083	0.179603		4.39	0.151903	0.153364														9.385
																													4.4	0.155334	0.193106		4.4	0.159445	0.152388														9.395
																													4.41	0.157077	0.204024		4.41	0.160418	0.145208														9.405
																													4.42	0.163227	0.200265		4.42	0.169291	0.144655														9.415
																													4.43	0.156076	0.20719		4.43	0.156734	0.160315														9.425
																													4.44	0.167857	0.193638		4.44	0.164631	0.155704														9.435
																													4.45	0.165367	0.202355		4.45	0.148553	0.165712														9.445
																													4.46	0.159024	0.208611		4.46	0.150607	0.163593														9.455
																													4.47	0.160122	0.202092		4.47	0.149379	0.160769														9.465
																													4.48	0.150657	0.197625		4.48	0.145304	0.155303														9.475
																													4.49	0.16003	0.205111		4.49	0.165623	0.155691														9.485
																													4.5	0.153588	0.196208		4.5	0.15558	0.149675														9.495
																													4.51	0.163781	0.219743		4.51	0.16312	0.158558														9.505
																													4.52	0.167498	0.203189		4.52	0.159385	0.159047														9.515
																													4.53	0.181662	0.200296		4.53	0.152011	0.163218														9.525
																													4.54	0.156062	0.193565		4.54	0.144738	0.16385														9.535
																													4.55	0.173496	0.197819		4.55	0.142671	0.147576														9.545
																													4.56	0.164968	0.213487		4.56	0.146621	0.153526														9.555
																													4.57	0.161719	0.190903		4.57	0.146268	0.146913														9.565
																													4.58	0.152464	0.194099		4.58	0.148802	0.148647														9.575
																													4.59	0.152586	0.194786		4.59	0.143808	0.150285														9.585
																													4.6	0.14229	0.179384		4.6	0.13731	0.155094														9.595
																													4.61	0.145559	0.173254		4.61	0.147302	0.159128														9.605
																													4.62	0.148599	0.188956		4.62	0.150339	0.171622														9.615
																													4.63	0.147719	0.183543		4.63	0.152969	0.177091														9.625
																													4.64	0.14851	0.201082		4.64	0.144525	0.184562														9.635
																													4.65	0.14271	0.209947		4.65	0.139661	0.189258														9.645
																													4.66	0.142421	0.189535		4.66	0.140834	0.187357														9.655
																													4.67	0.141693	0.188052		4.67	0.141675	0.185695														9.665
																													4.68	0.145073	0.191329		4.68	0.151669	0.184738														9.675
																													4.69	0.14313	0.173231		4.69	0.147724	0.182771														9.685
																													4.7	0.150304	0.169118		4.7	0.145497	0.186655														9.695
																													4.71	0.149678	0.165058		4.71	0.142218	0.174849														9.705
																													4.72	0.158537	0.176239		4.72	0.139133	0.183789														9.715
																													4.73	0.155954	0.179181		4.73	0.155282	0.159293														9.725
																													4.74	0.152239	0.167162		4.74	0.149187	0.154533														9.735
																													4.75	0.155852	0.156975		4.75	0.151822	0.163205														9.745
																													4.76	0.147107	0.162684		4.76	0.14637	0.16104														9.755
																													4.77	0.148975	0.174721		4.77	0.146087	0.150113														9.765
																													4.78	0.161987	0.174221		4.78	0.141753	0.13578														9.775
																													4.79	0.164981	0.178057		4.79	0.135453	0.145118														9.785
																													4.8	0.150547	0.170185		4.8	0.137806	0.164924														9.795
																													4.81	0.143775	0.17073		4.81	0.148211	0.174293														9.805
																													4.82	0.14956	0.165277		4.82	0.139028	0.166614														9.815
																													4.83	0.151981	0.190041		4.83	0.140719	0.174816														9.825
																													4.84	0.147512	0.197728		4.84	0.146439	0.172942														9.835
																													4.85	0.152642	0.18849		4.85	0.146443	0.170011														9.845
																													4.86	0.149673	0.192033		4.86	0.139653	0.18315														9.855
																													4.87	0.147922	0.204548		4.87	0.15112	0.175651														9.865
																													4.88	0.156586	0.206259		4.88	0.128881	0.155743														9.875
																													4.89	0.153958	0.193877		4.89	0.13305	0.1579														9.885
																													4.9	0.162687	0.188221		4.9	0.148221	0.151793														9.895
																													4.91	0.173858	0.186757		4.91	0.139319	0.156456														9.905
																													4.92	0.16908	0.191911		4.92	0.144797	0.161634														9.915
																													4.93	0.174404	0.202807		4.93	0.13772	0.171682														9.925
																													4.94	0.16908	0.193898		4.94	0.145605	0.162365														9.935
																													4.95	0.173169	0.189674		4.95	0.149992	0.155724														9.945
																													4.96	0.185241	0.194831		4.96	0.14366	0.155838														9.955
																													4.97	0.186855	0.191101		4.97	0.143839	0.147019														9.965
																													4.98	0.164419	0.178317		4.98	0.133439	0.159222														9.975
																													4.99	0.160396	0.192128		4.99	0.131543	0.162344														9.985
																													5	0.164516	0.203924		5	0.137296	0.159503														9.995
																													5.01	0.160625	0.189426		5.01	0.141335	0.165576														10.005
																													5.02	0.159863	0.196352		5.02	0.144665	0.179153														10.015
																													5.03	0.153773	0.20576		5.03	0.145395	0.155512														10.025
																													5.04	0.165333	0.197916		5.04	0.140098	0.161384														10.035
																													5.05	0.168807	0.187949		5.05	0.138608	0.166512														10.045
																													5.06	0.170367	0.190274		5.06	0.145166	0.17755														10.055
																													5.07	0.174088	0.189364		5.07	0.136784	0.166023														10.065
																													5.08	0.163464	0.191182		5.08	0.143846	0.164562														10.075
																													5.09	0.163335	0.193051		5.09	0.13967	0.168351														10.085
																													5.1	0.172372	0.196667		5.1	0.135799	0.165274														10.095
																													5.11	0.166596	0.189626		5.11	0.147105	0.149177														10.105
																													5.12	0.16485	0.200623		5.12	0.143852	0.149785														10.115
																													5.13	0.169312	0.19158		5.13	0.137064	0.161157														10.125
																													5.14	0.166051	0.195843		5.14	0.135241	0.170174														10.135
																													5.15	0.166157	0.180955		5.15	0.141293	0.16969														10.145
																													5.16	0.16884	0.179121		5.16	0.145337	0.179374														10.155
																													5.17	0.162792	0.18332		5.17	0.126407	0.183155														10.165
																													5.18	0.1645	0.196193		5.18	0.130579	0.171621														10.175
																													5.19	0.159462	0.190052		5.19	0.127196	0.188221														10.185
																													5.2	0.160264	0.187873		5.2	0.141415	0.189892														10.195
																													5.21	0.18084	0.192876		5.21	0.136528	0.16865														10.205
																													5.22	0.162122	0.184074		5.22	0.150175	0.170049														10.215
																													5.23	0.156293	0.176763		5.23	0.143831	0.168209														10.225
																													5.24	0.173725	0.179816		5.24	0.135508	0.173541														10.235
																													5.25	0.160741	0.18722		5.25	0.13615	0.182208														10.245
																													5.26	0.177837	0.197664		5.26	0.139	0.193654														10.255
																													5.27	0.181484	0.205779		5.27	0.134291	0.188852														10.265
																													5.28	0.175764	0.214719		5.28	0.135829	0.183421														10.275
																													5.29	0.171159	0.194925		5.29	0.146474	0.205018														10.285
																													5.3	0.172711	0.190402		5.3	0.145852	0.21118														10.295
																													5.31	0.181494	0.176175		5.31	0.153835	0.197713														10.305
																													5.32	0.164207	0.174911		5.32	0.153478	0.191183														10.315
																													5.33	0.164044	0.174199		5.33	0.155418	0.172358														10.325
																													5.34	0.161376	0.191666		5.34	0.159447	0.174383														10.335
																													5.35	0.168438	0.170204		5.35	0.156026	0.177638														10.345
																													5.36	0.171871	0.169439		5.36	0.158417	0.171128														10.355
																													5.37	0.156099	0.171838		5.37	0.144728	0.165767														10.365
																													5.38	0.156132	0.178101		5.38	0.145033	0.17598														10.375
																													5.39	0.157666	0.182536		5.39	0.142403	0.16769														10.385
																													5.4	0.164356	0.185662		5.4	0.144708	0.170624														10.395
																													5.41	0.172518	0.175323		5.41	0.146058	0.162304														10.405
																													5.42	0.153648	0.181704		5.42	0.152469	0.180399														10.415
																													5.43	0.156979	0.184277		5.43	0.147514	0.173994														10.425
																													5.44	0.155857	0.190979		5.44	0.153604	0.16249														10.435
																													5.45	0.154204	0.18635		5.45	0.156526	0.186618														10.445
																													5.46	0.155441	0.174974		5.46	0.152028	0.187278														10.455
																													5.47	0.152034	0.170553		5.47	0.150249	0.181226														10.465
																													5.48	0.15666	0.175734		5.48	0.144582	0.177488														10.475
																													5.49	0.165364	0.183843		5.49	0.149406	0.16532														10.485
																													5.5	0.158356	0.180399		5.5	0.145521	0.164679														10.495
																													5.51	0.161832	0.183951		5.51	0.146933	0.160629														10.505
																													5.52	0.150524	0.179795		5.52	0.140388	0.16847														10.515
																													5.53	0.169595	0.176906		5.53	0.148682	0.167189														10.525
																													5.54	0.168513	0.173004		5.54	0.143813	0.168342														10.535
																													5.55	0.168968	0.182624		5.55	0.149773	0.165637														10.545
																													5.56	0.165735	0.17394		5.56	0.148762	0.175263														10.555
																													5.57	0.17413	0.163277		5.57	0.148445	0.173774														10.565
																													5.58	0.175063	0.177837		5.58	0.155602	0.184903														10.575
																													5.59	0.176243	0.176988		5.59	0.143498	0.184122														10.585
																													5.6	0.170491	0.184104		5.6	0.150332	0.181588														10.595
																													5.61	0.169582	0.168179		5.61	0.164477	0.183912														10.605
																													5.62	0.182812	0.169552		5.62	0.155246	0.172121														10.615
																													5.63	0.184717	0.176277		5.63	0.150184	0.178083														10.625
																													5.64	0.192205	0.176779		5.64	0.148035	0.18215														10.635
																													5.65	0.181741	0.156128		5.65	0.151714	0.196581														10.645
																													5.66	0.18624	0.174211		5.66	0.153541	0.210512														10.655
																													5.67	0.188869	0.166831		5.67	0.151581	0.18777														10.665
																													5.68	0.181661	0.17204		5.68	0.142568	0.189314														10.675
																													5.69	0.183647	0.181862		5.69	0.146528	0.193223														10.685
																													5.7	0.171704	0.176696		5.7	0.150101	0.202014														10.695
																													5.71	0.160868	0.200149		5.71	0.148305	0.18476														10.705
																													5.72	0.155941	0.182634		5.72	0.15165	0.163045														10.715
																													5.73	0.160867	0.182636		5.73	0.141725	0.143149														10.725
																													5.74	0.17062	0.174188		5.74	0.141781	0.142817														10.735
																													5.75	0.163978	0.177721		5.75	0.149598	0.148769														10.745
																													5.76	0.178123	0.187117		5.76	0.141208	0.16161														10.755
																													5.77	0.179324	0.189839		5.77	0.150921	0.157252														10.765
																													5.78	0.187627	0.189318		5.78	0.14411	0.163824														10.775
																													5.79	0.18737	0.175194		5.79	0.155527	0.171682														10.785
																													5.8	0.175022	0.174945		5.8	0.13496	0.173051														10.795
																													5.81	0.174796	0.180127		5.81	0.15301	0.167544														10.805
																													5.82	0.188521	0.175666		5.82	0.144794	0.162214														10.815
																													5.83	0.161287	0.202963		5.83	0.147428	0.178458														10.825
																													5.84	0.171753	0.187487		5.84	0.150126	0.172521														10.835
																													5.85	0.172245	0.169238		5.85	0.152034	0.152224														10.845
																													5.86	0.177197	0.167518		5.86	0.15587	0.156289														10.855
																													5.87	0.1722	0.173584		5.87	0.150581	0.151849														10.865
																													5.88	0.165203	0.17334		5.88	0.135127	0.164845														10.875
																													5.89	0.163184	0.183417		5.89	0.149876	0.172253														10.885
																													5.9	0.155811	0.178436		5.9	0.149111	0.161575														10.895
																													5.91	0.149449	0.187565		5.91	0.151221	0.163163														10.905
																													5.92	0.15075	0.17499		5.92	0.147793	0.167002														10.915
																													5.93	0.150741	0.186289		5.93	0.165815	0.160314														10.925
																													5.94	0.155321	0.181146		5.94	0.163697	0.163016														10.935
																													5.95	0.154289	0.185887		5.95	0.162617	0.167788														10.945
																													5.96	0.157888	0.175784		5.96	0.164774	0.174088														10.955
																													5.97	0.160889	0.181221		5.97	0.174174	0.184286														10.965
																													5.98	0.172958	0.171471		5.98	0.17449	0.179466														10.975
																													5.99	0.160862	0.174779		5.99	0.171629	0.167068														10.985
																													6	0.170796	0.177593		6	0.177353	0.162833														10.995
																													6.01	0.166847	0.180473		6.01	0.165958	0.172835														11.005
																													6.02	0.17998	0.172454		6.02	0.167989	0.179371														11.015
																													6.03	0.180803	0.171467		6.03	0.156028	0.18946														11.025
																													6.04	0.177974	0.187793		6.04	0.151466	0.174676														11.035
																													6.05	0.188021	0.18101		6.05	0.151386	0.163679														11.045
																													6.06	0.1864	0.18173		6.06	0.149082	0.170635														11.055
																													6.07	0.181816	0.175134		6.07	0.161597	0.173788														11.065
																													6.08	0.170881	0.170782		6.08	0.156041	0.178897														11.075
																													6.09	0.15928	0.180665		6.09	0.152106	0.167301														11.085
																													6.1	0.165135	0.180707		6.1	0.155406	0.158079														11.095
																													6.11	0.164622	0.163817		6.11	0.148499	0.146088														11.105
																													6.12	0.164078	0.176882		6.12	0.156969	0.163543														11.115
																													6.13	0.177281	0.192776		6.13	0.150166	0.159625														11.125
																													6.14	0.179072	0.17972		6.14	0.150121	0.181609														11.135
																													6.15	0.158088	0.180753		6.15	0.15502	0.187496														11.145
																													6.16	0.185779	0.181097		6.16	0.154513	0.182937														11.155
																													6.17	0.180712	0.186198		6.17	0.151765	0.189334														11.165
																													6.18	0.178485	0.188716		6.18	0.148978	0.191879														11.175
																													6.19	0.170629	0.196022		6.19	0.145375	0.202036														11.185
																													6.2	0.16556	0.1897		6.2	0.159255	0.197699														11.195
																													6.21	0.162751	0.187365		6.21	0.156106	0.177537														11.205
																													6.22	0.157177	0.186409		6.22	0.147071	0.180919														11.215
																													6.23	0.163387	0.197502		6.23	0.151644	0.17912														11.225
																													6.24	0.172106	0.189386		6.24	0.149788	0.179286														11.235
																													6.25	0.174799	0.183929		6.25	0.145531	0.193225														11.245
																													6.26	0.169009	0.18092		6.26	0.152866	0.194258														11.255
																													6.27	0.169721	0.179067		6.27	0.154758	0.190047														11.265
																													6.28	0.164817	0.196119		6.28	0.151101	0.182674														11.275
																													6.29	0.158158	0.183642		6.29	0.146378	0.187369														11.285
																													6.3	0.162205	0.169994		6.3	0.149632	0.202867														11.295
																													6.31	0.163942	0.169428		6.31	0.158228	0.202431														11.305
																													6.32	0.167514	0.188879		6.32	0.164394	0.211874														11.315
																													6.33	0.17161	0.195842		6.33	0.170485	0.196706														11.325
																													6.34	0.17075	0.184958		6.34	0.167938	0.197269														11.335
																													6.35	0.16589	0.189491		6.35	0.157679	0.189905														11.345
																													6.36	0.163433	0.191587		6.36	0.158183	0.190204														11.355
																													6.37	0.169722	0.18393		6.37	0.162008	0.171692														11.365
																													6.38	0.167185	0.190341		6.38	0.151865	0.173529														11.375
																													6.39	0.152725	0.199798		6.39	0.15801	0.170764														11.385
																													6.4	0.158349	0.177674		6.4	0.150772	0.171164														11.395
																													6.41	0.176337	0.177314		6.41	0.15842	0.180335														11.405
																													6.42	0.171537	0.173125		6.42	0.165218	0.162867														11.415
																													6.43	0.178746	0.18358		6.43	0.16045	0.172709														11.425
																													6.44	0.154136	0.175075		6.44	0.165137	0.168872														11.435
																													6.45	0.171785	0.178602		6.45	0.164412	0.178503														11.445
																													6.46	0.167583	0.192393		6.46	0.173529	0.184366														11.455
																													6.47	0.159149	0.192656		6.47	0.157488	0.179371														11.465
																													6.48	0.161395	0.182015		6.48	0.169223	0.175995														11.475
																													6.49	0.173723	0.179169		6.49	0.165307	0.176382														11.485
																													6.5	0.170653	0.18635		6.5	0.157988	0.177196														11.495
																													6.51	0.175203	0.18904		6.51	0.169098	0.191159														11.505
																													6.52	0.174406	0.179539		6.52	0.148912	0.184073														11.515
																													6.53	0.177405	0.185728		6.53	0.154995	0.181044														11.525
																													6.54	0.168897	0.181638		6.54	0.154641	0.194088														11.535
																													6.55	0.174222	0.17219		6.55	0.15922	0.192576														11.545
																													6.56	0.16745	0.174546		6.56	0.163487	0.192379														11.555
																													6.57	0.18462	0.190318		6.57	0.166156	0.19789														11.565
																													6.58	0.188209	0.192378		6.58	0.176088	0.194233														11.575
																													6.59	0.194133	0.193665		6.59	0.167304	0.176244														11.585
																													6.6	0.174048	0.187746		6.6	0.160284	0.168975														11.595
																													6.61	0.173775	0.18337		6.61	0.154658	0.179198														11.605
																													6.62	0.171898	0.177879		6.62	0.147458	0.178788														11.615
																													6.63	0.16018	0.187241		6.63	0.149861	0.168758														11.625
																													6.64	0.162363	0.180655		6.64	0.148778	0.171519														11.635
																													6.65	0.15185	0.180574		6.65	0.144144	0.174495														11.645
																													6.66	0.159783	0.192625		6.66	0.14743	0.158222														11.655
																													6.67	0.163999	0.183212		6.67	0.161236	0.179218														11.665
																													6.68	0.148824	0.183753		6.68	0.143893	0.189049														11.675
																													6.69	0.149306	0.191943		6.69	0.154726	0.173752														11.685
																													6.7	0.15731	0.188521		6.7	0.154548	0.170373														11.695
																													6.71	0.15093	0.198178		6.71	0.153786	0.170196														11.705
																													6.72	0.141881	0.211456		6.72	0.159491	0.174834														11.715
																													6.73	0.142318	0.203277		6.73	0.157983	0.178665														11.725
																													6.74	0.15302	0.190518		6.74	0.153645	0.155704														11.735
																													6.75	0.160313	0.183574		6.75	0.154518	0.155951														11.745
																													6.76	0.155421	0.20369		6.76	0.164939	0.149878														11.755
																													6.77	0.162586	0.195086		6.77	0.15596	0.143172														11.765
																													6.78	0.147865	0.191464		6.78	0.154668	0.163617														11.775
																													6.79	0.157201	0.186597		6.79	0.162679	0.153276														11.785
																													6.8	0.153302	0.192873		6.8	0.155573	0.151563														11.795
																													6.81	0.156482	0.180791		6.81	0.165602	0.14753														11.805
																													6.82	0.155247	0.186537		6.82	0.158347	0.152949														11.815
																													6.83	0.153543	0.191413		6.83	0.158204	0.152226														11.825
																													6.84	0.163002	0.181553		6.84	0.157647	0.139926														11.835
																													6.85	0.151868	0.192787		6.85	0.162607	0.147613														11.845
																													6.86	0.159489	0.208655		6.86	0.157897	0.141344														11.855
																													6.87	0.173175	0.193476		6.87	0.159297	0.155175														11.865
																													6.88	0.185098	0.191075		6.88	0.151018	0.148512														11.875
																													6.89	0.168156	0.191277		6.89	0.153419	0.149299														11.885
																													6.9	0.159927	0.198487		6.9	0.154809	0.148706														11.895
																													6.91	0.154378	0.191943		6.91	0.161247	0.15428														11.905
																													6.92	0.162646	0.194575		6.92	0.154265	0.144141														11.915
																													6.93	0.181086	0.192592		6.93	0.156871	0.137261														11.925
																													6.94	0.172691	0.197053		6.94	0.158683	0.156948														11.935
																													6.95	0.191463	0.196842		6.95	0.157012	0.148468														11.945
																													6.96	0.170462	0.186698		6.96	0.152172	0.146239														11.955
																													6.97	0.173165	0.193791		6.97	0.158948	0.148059														11.965
																													6.98	0.164448	0.187541		6.98	0.149601	0.143316														11.975
																													6.99	0.160899	0.18723		6.99	0.154108	0.143375														11.985
																													7	0.162026	0.190292		7	0.1465	0.148956														11.995
																													7.01	0.159743	0.187623		7.01	0.136128	0.142422														12.005
																													7.02	0.157193	0.193155		7.02	0.151994	0.143408														12.015
																													7.03	0.161882	0.196095		7.03	0.15023	0.154869														12.025
																													7.04	0.16316	0.200849		7.04	0.144908	0.138654														12.035
																													7.05	0.179589	0.179517		7.05	0.143734	0.139178														12.045
																													7.06	0.180129	0.17053		7.06	0.150811	0.142053														12.055
																													7.07	0.178096	0.183913		7.07	0.160006	0.141397														12.065
																													7.08	0.189198	0.182793		7.08	0.156751	0.145084														12.075
																													7.09	0.178986	0.17654		7.09	0.160644	0.148819														12.085
																													7.1	0.164267	0.180764		7.1	0.15548	0.167287														12.095
																													7.11	0.164043	0.187233		7.11	0.157912	0.157492														12.105
																													7.12	0.157545	0.178814		7.12	0.145445	0.149032														12.115
																													7.13	0.160752	0.194104		7.13	0.154125	0.157757														12.125
																													7.14	0.16106	0.190477		7.14	0.148384	0.166789														12.135
																													7.15	0.15677	0.19326		7.15	0.151878	0.155151														12.145
																													7.16	0.160476	0.189633		7.16	0.145819	0.160185														12.155
																													7.17	0.156854	0.202696		7.17	0.158209	0.160515														12.165
																													7.18	0.163581	0.190755		7.18	0.147356	0.154049														12.175
																													7.19	0.150227	0.19183		7.19	0.156178	0.145836														12.185
																													7.2	0.153134	0.198674		7.2	0.15291	0.139418														12.195
																													7.21	0.156802	0.199782		7.21	0.1496	0.132717														12.205
																													7.22	0.166037	0.185081		7.22	0.162471	0.137565														12.215
																													7.23	0.164175	0.195031		7.23	0.158542	0.139375														12.225
																													7.24	0.154296	0.202396		7.24	0.170694	0.143482														12.235
																													7.25	0.160462	0.192194		7.25	0.15605	0.149544														12.245
																													7.26	0.166096	0.190969		7.26	0.154756	0.149994														12.255
																													7.27	0.174915	0.190092		7.27	0.158116	0.150619														12.265
																													7.28	0.168973	0.185957		7.28	0.164959	0.138564														12.275
																													7.29	0.153415	0.195735		7.29	0.155057	0.156409														12.285
																													7.3	0.152277	0.194352		7.3	0.160051	0.150789														12.295
																													7.31	0.167119	0.176921		7.31	0.161735	0.149842														12.305
																													7.32	0.166885	0.167875		7.32	0.164617	0.149989														12.315
																													7.33	0.174801	0.184214		7.33	0.160074	0.147929														12.325
																													7.34	0.158817	0.190056		7.34	0.155498	0.1512														12.335
																													7.35	0.173037	0.195333		7.35	0.163106	0.153384														12.345
																													7.36	0.162713	0.174617		7.36	0.157326	0.139683														12.355
																													7.37	0.155089	0.1837		7.37	0.157876	0.146855														12.365
																													7.38	0.161867	0.182809		7.38	0.14431	0.13857														12.375
																													7.39	0.164808	0.188626		7.39	0.140369	0.153399														12.385
																													7.4	0.165742	0.193659		7.4	0.143509	0.164801														12.395
																													7.41	0.159446	0.181949		7.41	0.15955	0.163129														12.405
																													7.42	0.156461	0.184347		7.42	0.152603	0.158544														12.415
																													7.43	0.171063	0.185028		7.43	0.149454	0.159304														12.425
																													7.44	0.15963	0.184621		7.44	0.157834	0.155273														12.435
																													7.45	0.169044	0.193426		7.45	0.151775	0.151044														12.445
																													7.46	0.158398	0.206095		7.46	0.157428	0.154992														12.455
																													7.47	0.163153	0.205091		7.47	0.150823	0.150397														12.465
																													7.48	0.163879	0.200547		7.48	0.149612	0.14575														12.475
																													7.49	0.15586	0.187014		7.49	0.154504	0.150227														12.485
																													7.5	0.152785	0.188898		7.5	0.155088	0.146684														12.495
																													7.51	0.165502	0.199319		7.51	0.158311	0.145484														12.505
																													7.52	0.1659	0.20019		7.52	0.154976	0.147286														12.515
																													7.53	0.166104	0.196712		7.53	0.146435	0.153245														12.525
																													7.54	0.165634	0.203899		7.54	0.157921	0.14973														12.535
																													7.55	0.17142	0.205057		7.55	0.15885	0.144932														12.545
																													7.56	0.161159	0.197952		7.56	0.160155	0.15131														12.555
																													7.57	0.167446	0.206707		7.57	0.156896	0.157121														12.565
																													7.58	0.156744	0.205036		7.58	0.1571	0.152448														12.575
																													7.59	0.152935	0.192819		7.59	0.157824	0.156865														12.585
																													7.6	0.159853	0.184981		7.6	0.161077	0.165052														12.595
																													7.61	0.152354	0.196735		7.61	0.165321	0.167639														12.605
																													7.62	0.16934	0.187857		7.62	0.167821	0.163138														12.615
																													7.63	0.16573	0.180434		7.63	0.176487	0.150929														12.625
																													7.64	0.164265	0.204262		7.64	0.172446	0.167286														12.635
																													7.65	0.161255	0.192387		7.65	0.169719	0.152359														12.645
																													7.66	0.17036	0.210391		7.66	0.169324	0.163741														12.655
																													7.67	0.172815	0.202299		7.67	0.157829	0.154363														12.665
																													7.68	0.182059	0.202698		7.68	0.15862	0.162588														12.675
																													7.69	0.175648	0.190905		7.69	0.160794	0.166028														12.685
																													7.7	0.169295	0.199652		7.7	0.159576	0.161816														12.695
																													7.71	0.1547	0.189258		7.71	0.172	0.147715														12.705
																													7.72	0.166253	0.18592		7.72	0.15949	0.146229														12.715
																													7.73	0.161818	0.186964		7.73	0.159358	0.160803														12.725
																													7.74	0.155309	0.186953		7.74	0.17443	0.154493														12.735
																													7.75	0.156822	0.190111		7.75	0.164693	0.158341														12.745
																													7.76	0.159422	0.182745		7.76	0.158312	0.165052														12.755
																													7.77	0.162363	0.182302		7.77	0.164672	0.173359														12.765
																													7.78	0.174165	0.17384		7.78	0.170561	0.161359														12.775
																													7.79	0.162208	0.188195		7.79	0.160364	0.164893														12.785
																													7.8	0.158996	0.174829		7.8	0.160256	0.16982														12.795
																													7.81	0.166973	0.188189		7.81	0.158489	0.176932														12.805
																													7.82	0.173313	0.182147		7.82	0.158629	0.159467														12.815
																													7.83	0.160707	0.184884		7.83	0.14919	0.162986														12.825
																													7.84	0.170215	0.186244		7.84	0.15716	0.160572														12.835
																													7.85	0.15797	0.180778		7.85	0.153524	0.148341														12.845
																													7.86	0.16546	0.184467		7.86	0.167378	0.147045														12.855
																													7.87	0.171169	0.179315		7.87	0.159897	0.158535														12.865
																													7.88	0.172075	0.196855		7.88	0.145518	0.158027														12.875
																													7.89	0.184998	0.199044		7.89	0.153643	0.16436														12.885
																													7.9	0.165173	0.179742		7.9	0.156393	0.151612														12.895
																													7.91	0.164205	0.192668		7.91	0.160942	0.157363														12.905
																													7.92	0.164296	0.189046		7.92	0.163988	0.147941														12.915
																													7.93	0.160782	0.199101		7.93	0.163026	0.164575														12.925
																													7.94	0.170817	0.209372		7.94	0.160767	0.169247														12.935
																													7.95	0.166988	0.199186		7.95	0.172582	0.151491														12.945
																													7.96	0.170313	0.202658		7.96	0.147247	0.172818														12.955
																													7.97	0.161992	0.200879		7.97	0.145954	0.170401														12.965
																													7.98	0.165582	0.205127		7.98	0.143901	0.167836														12.975
																													7.99	0.169116	0.206507		7.99	0.155965	0.165616														12.985
																													8	0.155011	0.199099		8	0.16652	0.184497														12.995
																													8.01	0.161121	0.199085		8.01	0.166924	0.187664														13.005
																													8.02	0.163754	0.194004		8.02	0.163137	0.182804														13.015
																													8.03	0.155789	0.207504		8.03	0.15442	0.191396														13.025
																													8.04	0.16533	0.196961		8.04	0.15841	0.191159														13.035
																													8.05	0.160892	0.189518		8.05	0.162118	0.177248														13.045
																													8.06	0.15524	0.200054		8.06	0.15671	0.180388														13.055
																													8.07	0.150649	0.204197		8.07	0.167785	0.182227														13.065
																													8.08	0.153867	0.196988		8.08	0.167195	0.184983														13.075
																													8.09	0.165015	0.198638		8.09	0.156468	0.192134														13.085
																													8.1	0.177345	0.198646		8.1	0.167028	0.190488														13.095
																													8.11	0.177872	0.199322		8.11	0.170394	0.184901														13.105
																													8.12	0.174174	0.196037		8.12	0.161425	0.176945														13.115
																													8.13	0.17203	0.211631		8.13	0.174726	0.185996														13.125
																													8.14	0.182191	0.194273		8.14	0.172745	0.179642														13.135
																													8.15	0.171175	0.194965		8.15	0.166712	0.168493														13.145
																													8.16	0.179444	0.209674		8.16	0.160172	0.16851														13.155
																													8.17	0.185097	0.198447		8.17	0.159716	0.165656														13.165
																													8.18	0.183532	0.192773		8.18	0.162627	0.178321														13.175
																													8.19	0.172581	0.19657		8.19	0.163863	0.189822														13.185
																													8.2	0.161498	0.202276		8.2	0.159062	0.165711														13.195
																													8.21	0.164412	0.198707		8.21	0.153933	0.172975														13.205
																													8.22	0.165608	0.210474		8.22	0.168302	0.173396														13.215
																													8.23	0.163149	0.199063		8.23	0.1703	0.184647														13.225
																													8.24	0.167749	0.199202		8.24	0.15554	0.187698														13.235
																													8.25	0.177822	0.192993		8.25	0.157972	0.168618														13.245
																													8.26	0.168788	0.201377		8.26	0.149639	0.174575														13.255
																													8.27	0.17462	0.198508		8.27	0.147034	0.171939														13.265
																													8.28	0.170942	0.200294		8.28	0.148663	0.164777														13.275
																													8.29	0.163169	0.204215		8.29	0.16626	0.166266														13.285
																													8.3	0.176708	0.202738		8.3	0.166718	0.17102														13.295
																													8.31	0.165927	0.204165		8.31	0.164329	0.179901														13.305
																													8.32	0.174125	0.202803		8.32	0.174771	0.175261														13.315
																													8.33	0.181025	0.202092		8.33	0.173555	0.179339														13.325
																													8.34	0.174542	0.202292		8.34	0.166554	0.1815														13.335
																													8.35	0.169335	0.206125		8.35	0.171146	0.182913														13.345
																													8.36	0.1747	0.197104		8.36	0.157765	0.179688														13.355
																													8.37	0.17284	0.191401		8.37	0.174785	0.182935														13.365
																													8.38	0.171484	0.202829		8.38	0.171309	0.186695														13.375
																													8.39	0.171427	0.188462		8.39	0.177975	0.184989														13.385
																													8.4	0.170245	0.195873		8.4	0.169616	0.188354														13.395
																													8.41	0.173109	0.20256		8.41	0.171407	0.165865														13.405
																													8.42	0.172614	0.204702		8.42	0.169273	0.160024														13.415
																													8.43	0.164365	0.202855		8.43	0.159011	0.159265														13.425
																													8.44	0.154843	0.191873		8.44	0.159097	0.178215														13.435
																													8.45	0.165707	0.19119		8.45	0.148001	0.176086														13.445
																													8.46	0.168999	0.185626		8.46	0.146805	0.174427														13.455
																													8.47	0.164953	0.203694		8.47	0.154757	0.170103														13.465
																													8.48	0.164083	0.205209		8.48	0.152378	0.166854														13.475
																													8.49	0.162734	0.187501		8.49	0.160569	0.155163														13.485
																													8.5	0.15385	0.197209		8.5	0.16708	0.164715														13.495
																													8.51	0.16724	0.195987		8.51	0.174239	0.160679														13.505
																													8.52	0.16249	0.192404		8.52	0.170585	0.168243														13.515
																													8.53	0.156638	0.188706		8.53	0.170987	0.165912														13.525
																													8.54	0.151068	0.17884		8.54	0.160579	0.16605														13.535
																													8.55	0.154167	0.186547		8.55	0.165378	0.174501														13.545
																													8.56	0.151165	0.19773		8.56	0.153838	0.173213														13.555
																													8.57	0.157838	0.185106		8.57	0.160743	0.179295														13.565
																													8.58	0.157407	0.17997		8.58	0.158052	0.166921														13.575
																													8.59	0.158063	0.204122		8.59	0.150613	0.162312														13.585
																													8.6	0.150956	0.202518		8.6	0.151978	0.16281														13.595
																													8.61	0.166006	0.204914		8.61	0.144291	0.17079														13.605
																													8.62	0.159688	0.20391		8.62	0.148044	0.162276														13.615
																													8.63	0.159003	0.21483		8.63	0.1655	0.160775														13.625
																													8.64	0.158629	0.206011		8.64	0.159387	0.156134														13.635
																													8.65	0.160261	0.196906		8.65	0.153785	0.170486														13.645
																													8.66	0.151136	0.198146		8.66	0.145868	0.174197														13.655
																													8.67	0.139338	0.211614		8.67	0.139932	0.179963														13.665
																													8.68	0.157397	0.214422		8.68	0.145377	0.16976														13.675
																													8.69	0.160907	0.218842		8.69	0.149284	0.159737														13.685
																													8.7	0.147942	0.197077		8.7	0.150706	0.170106														13.695
																													8.71	0.163118	0.193798		8.71	0.143112	0.16														13.705
																													8.72	0.162199	0.195374		8.72	0.144403	0.174458														13.715
																													8.73	0.155613	0.199086		8.73	0.136188	0.161658														13.725
																													8.74	0.165497	0.215869		8.74	0.14784	0.160739														13.735
																													8.75	0.179344	0.194671		8.75	0.157027	0.162241														13.745
																													8.76	0.156542	0.201119		8.76	0.144699	0.178765														13.755
																													8.77	0.150706	0.206034		8.77	0.144583	0.158271														13.765
																													8.78	0.151322	0.203881		8.78	0.140762	0.162355														13.775
																													8.79	0.152934	0.20864		8.79	0.144708	0.168376														13.785
																													8.8	0.149916	0.204791		8.8	0.15314	0.155313														13.795
																													8.81	0.151571	0.200577		8.81	0.149874	0.148376														13.805
																													8.82	0.163714	0.19145		8.82	0.145025	0.150603														13.815
																													8.83	0.162468	0.193208		8.83	0.148669	0.171128														13.825
																													8.84	0.171459	0.21211		8.84	0.1322	0.176507														13.835
																													8.85	0.165382	0.19877		8.85	0.137568	0.177176														13.845
																													8.86	0.163345	0.203782		8.86	0.149372	0.188237														13.855
																													8.87	0.162588	0.202933		8.87	0.141317	0.176488														13.865
																													8.88	0.159854	0.205947		8.88	0.144586	0.163023														13.875
																													8.89	0.157747	0.206144		8.89	0.151632	0.160958														13.885
																													8.9	0.160901	0.200249		8.9	0.160659	0.154249														13.895
																													8.91	0.146843	0.218104		8.91	0.152942	0.1624														13.905
																													8.92	0.152965	0.22527		8.92	0.145893	0.17221														13.915
																													8.93	0.15283	0.22818		8.93	0.146854	0.183324														13.925
																													8.94	0.149829	0.209832		8.94	0.148985	0.172975														13.935
																													8.95	0.159447	0.201389		8.95	0.151044	0.175894														13.945
																													8.96	0.159548	0.195382		8.96	0.151484	0.157756														13.955
																													8.97	0.158038	0.181077		8.97	0.156966	0.154503														13.965
																													8.98	0.158953	0.201743		8.98	0.15505	0.151597														13.975
																													8.99	0.161093	0.206156		8.99	0.150534	0.161205														13.985
																													9	0.161389	0.188038		9	0.14114	0.171609														13.995
																													9.01	0.18234	0.167597		9.01	0.152032	0.179275														14.005
																													9.02	0.16906	0.177731		9.02	0.151173	0.178901														14.015
																													9.03	0.174438	0.172683		9.03	0.151404	0.161947														14.025
																													9.04	0.182973	0.174943		9.04	0.149076	0.160607														14.035
																													9.05	0.170008	0.167053		9.05	0.154309	0.154291														14.045
																													9.06	0.17814	0.180549		9.06	0.154226	0.151464														14.055
																													9.07	0.179433	0.190881		9.07	0.134302	0.163113														14.065
																													9.08	0.184311	0.184689		9.08	0.146559	0.167176														14.075
																													9.09	0.186387	0.193479		9.09	0.150669	0.173281														14.085
																													9.1	0.17995	0.177591		9.1	0.149252	0.161226														14.095
																													9.11	0.173414	0.180697		9.11	0.151626	0.154696														14.105
																													9.12	0.166198	0.188163		9.12	0.155227	0.154898														14.115
																													9.13	0.171176	0.176995		9.13	0.16044	0.156747														14.125
																													9.14	0.166238	0.184599		9.14	0.156518	0.159135														14.135
																													9.15	0.170156	0.194306		9.15	0.154389	0.172652														14.145
																													9.16	0.164066	0.182147		9.16	0.151818	0.174672														14.155
																													9.17	0.164068	0.193795		9.17	0.157864	0.155209														14.165
																													9.18	0.159424	0.188954		9.18	0.149956	0.149115														14.175
																													9.19	0.17425	0.178599		9.19	0.153683	0.153511														14.185
																													9.2	0.165072	0.1819		9.2	0.161304	0.15086														14.195
																													9.21	0.170479	0.199711		9.21	0.172388	0.153568														14.205
																													9.22	0.165368	0.180673		9.22	0.170647	0.143865														14.215
																													9.23	0.170754	0.193467		9.23	0.171324	0.13582														14.225
																													9.24	0.170404	0.185795		9.24	0.169939	0.149645														14.235
																													9.25	0.1571	0.181904		9.25	0.167458	0.15353														14.245
																													9.26	0.171443	0.182117		9.26	0.154763	0.152309														14.255
																													9.27	0.160035	0.181303		9.27	0.165367	0.150883														14.265
																													9.28	0.163516	0.1749		9.28	0.16526	0.145916														14.275
																													9.29	0.166686	0.173309		9.29	0.174105	0.14334														14.285
																													9.3	0.176694	0.182538		9.3	0.182643	0.155638														14.295
																													9.31	0.165336	0.187939		9.31	0.170354	0.146022														14.305
																													9.32	0.16677	0.187893		9.32	0.159266	0.161365														14.315
																													9.33	0.170471	0.189597		9.33	0.169678	0.16302														14.325
																													9.34	0.17568	0.188844		9.34	0.161302	0.16504														14.335
																													9.35	0.163174	0.202		9.35	0.151856	0.181058														14.345
																													9.36	0.157775	0.206853		9.36	0.147648	0.173224														14.355
																													9.37	0.168135	0.193811		9.37	0.166675	0.176732														14.365
																													9.38	0.182146	0.192302		9.38	0.153879	0.175994														14.375
																													9.39	0.178426	0.187559		9.39	0.165079	0.186269														14.385
																													9.4	0.177553	0.180201		9.4	0.165778	0.171666														14.395
																													9.41	0.18918	0.18947		9.41	0.158418	0.176665														14.405
																													9.42	0.179764	0.20575		9.42	0.157394	0.163706														14.415
																													9.43	0.175005	0.189877		9.43	0.153226	0.162871														14.425
																													9.44	0.171302	0.180363		9.44	0.15046	0.175443														14.435
																													9.45	0.17424	0.203052		9.45	0.154217	0.183025														14.445
																													9.46	0.161129	0.199381		9.46	0.150566	0.191302														14.455
																													9.47	0.166482	0.187765		9.47	0.170809	0.178044														14.465
																													9.48	0.179829	0.181764		9.48	0.156077	0.175868														14.475
																													9.49	0.172006	0.198404		9.49	0.152149	0.161676														14.485
																													9.5	0.164302	0.186514		9.5	0.155871	0.158866														14.495
																													9.51	0.172115	0.195214		9.51	0.154198	0.163388														14.505
																													9.52	0.174028	0.183657		9.52	0.158712	0.156556														14.515
																													9.53	0.163617	0.177831		9.53	0.157383	0.18132														14.525
																													9.54	0.157379	0.188463		9.54	0.1675	0.166247														14.535
																													9.55	0.163318	0.176986		9.55	0.154534	0.179683														14.545
																													9.56	0.178881	0.183344		9.56	0.153684	0.17067														14.555
																													9.57	0.167327	0.177597		9.57	0.160186	0.174836														14.565
																													9.58	0.168186	0.171574		9.58	0.168514	0.187059														14.575
																													9.59	0.167876	0.172543		9.59	0.1638	0.17281														14.585
																													9.6	0.170977	0.179318		9.6	0.169069	0.167689														14.595
																													9.61	0.169236	0.187886		9.61	0.149894	0.155074														14.605
																													9.62	0.180355	0.177413		9.62	0.162109	0.169134														14.615
																													9.63	0.181296	0.170014		9.63	0.172054	0.155096														14.625
																													9.64	0.177058	0.189889		9.64	0.178288	0.156922														14.635
																													9.65	0.167381	0.195352		9.65	0.173677	0.166032														14.645
																													9.66	0.168334	0.196311		9.66	0.168764	0.162686														14.655
																													9.67	0.162627	0.189825		9.67	0.16728	0.156766														14.665
																													9.68	0.176517	0.196932		9.68	0.159124	0.165915														14.675
																													9.69	0.168434	0.20385		9.69	0.161547	0.173977														14.685
																													9.7	0.154577	0.189944		9.7	0.169627	0.184552														14.695
																													9.71	0.164916	0.209536		9.71	0.15605	0.173062														14.705
																													9.72	0.17515	0.190906		9.72	0.167522	0.177873														14.715
																													9.73	0.171757	0.19546		9.73	0.173364	0.164771														14.725
																													9.74	0.180018	0.189		9.74	0.168182	0.167757														14.735
																													9.75	0.175489	0.188364		9.75	0.160032	0.163855														14.745
																													9.76	0.177874	0.19166		9.76	0.169973	0.162344														14.755
																													9.77	0.175765	0.198771		9.77	0.163382	0.171133														14.765
																													9.78	0.17833	0.189855		9.78	0.165129	0.163905														14.775
																													9.79	0.182989	0.185193		9.79	0.177629	0.172705														14.785
																													9.8	0.18023	0.188118		9.8	0.15503	0.17872														14.795
																													9.81	0.184004	0.203081		9.81	0.157652	0.172465														14.805
																													9.82	0.177463	0.187022		9.82	0.167906	0.176023														14.815
																													9.83	0.190507	0.190566		9.83	0.15729	0.172868														14.825
																													9.84	0.179402	0.192809		9.84	0.162288	0.177543														14.835
																													9.85	0.184466	0.188289		9.85	0.159458	0.156087														14.845
																													9.86	0.175324	0.210804		9.86	0.165352	0.16499														14.855
																													9.87	0.178915	0.192218		9.87	0.168523	0.172186														14.865
																													9.88	0.170049	0.187314		9.88	0.162773	0.172634														14.875
																													9.89	0.168407	0.200324		9.89	0.177441	0.166996														14.885
																													9.9	0.175883	0.185323		9.9	0.166761	0.176038														14.895
																													9.91	0.176028	0.188738		9.91	0.163649	0.185817														14.905
																													9.92	0.17666	0.193238		9.92	0.155145	0.189149														14.915
																													9.93	0.173556	0.185283		9.93	0.166362	0.19167														14.925
																													9.94	0.169592	0.183357		9.94	0.164283	0.187321														14.935
																													9.95	0.172866	0.188274		9.95	0.156961	0.175944														14.945
																													9.96	0.173	0.201398		9.96	0.154375	0.183061														14.955
																													9.97	0.175485	0.194437		9.97	0.166375	0.180964														14.965
																													9.98	0.173645	0.198758		9.98	0.160494	0.17604														14.975
																													9.99	0.168616	0.184938		9.99	0.159405	0.169094														14.985
																													10	0.15338	0.188688		10	0.159746	0.165247														14.995
																													10.01	0.16928	0.18303		10.01	0.164025	0.166303														15.005
																													10.02	0.158685	0.199232		10.02	0.171504	0.155736														15.015
																													10.03	0.155078	0.189458		10.03	0.164866	0.158337														15.025
																													10.04	0.15297	0.201164		10.04	0.184467	0.162666														15.035
																													10.05	0.156716	0.189854		10.05	0.167165	0.171011														15.045
																													10.06	0.165961	0.185257		10.06	0.158474	0.162535														15.055
																													10.07	0.165023	0.201101		10.07	0.162702	0.169594														15.065
																													10.08	0.164787	0.18953		10.08	0.174036	0.159652														15.075
																													10.09	0.170922	0.197516		10.09	0.17268	0.153352														15.085
																													10.1	0.180652	0.19737		10.1	0.167133	0.14831														15.095
																													10.11	0.183826	0.191915		10.11	0.17082	0.164208														15.105
																													10.12	0.174944	0.188958		10.12	0.173534	0.164398														15.115
																													10.13	0.166024	0.195418		10.13	0.159561	0.164065														15.125
																													10.14	0.162818	0.187037		10.14	0.162563	0.162189														15.135
																													10.15	0.159661	0.19163		10.15	0.152751	0.168525														15.145
																													10.16	0.163131	0.188051		10.16	0.163984	0.167404														15.155
																													10.17	0.157853	0.194531		10.17	0.168251	0.163174														15.165
																													10.18	0.162209	0.212225		10.18	0.17348	0.167987														15.175
																													10.19	0.164654	0.195916		10.19	0.153772	0.183342														15.185
																													10.2	0.174119	0.203869		10.2	0.163279	0.168308														15.195
																													10.21	0.168472	0.209479		10.21	0.165051	0.15649														15.205
																													10.22	0.166677	0.192169		10.22	0.16076	0.161099														15.215
																													10.23	0.166284	0.191408		10.23	0.154945	0.167553														15.225
																													10.24	0.163692	0.20572		10.24	0.154259	0.164766														15.235
																													10.25	0.177365	0.204482		10.25	0.161343	0.169064														15.245
																													10.26	0.172003	0.202982		10.26	0.172313	0.170654														15.255
																													10.27	0.159484	0.196011		10.27	0.16603	0.16785														15.265
																													10.28	0.166494	0.210612		10.28	0.171211	0.171186														15.275
																													10.29	0.17004	0.209326		10.29	0.163553	0.171113														15.285
																													10.3	0.156244	0.197269		10.3	0.153412	0.171672														15.295
																													10.31	0.161916	0.203923		10.31	0.153459	0.168644														15.305
																													10.32	0.154509	0.200066		10.32	0.148575	0.1528														15.315
																													10.33	0.164368	0.186393		10.33	0.149592	0.157283														15.325
																													10.34	0.166051	0.194528		10.34	0.146322	0.164377														15.335
																													10.35	0.164176	0.198116		10.35	0.152003	0.160268														15.345
																													10.36	0.161335	0.190171		10.36	0.15167	0.165094														15.355
																													10.37	0.16763	0.200439		10.37	0.151426	0.169188														15.365
																													10.38	0.172855	0.204933		10.38	0.152892	0.164697														15.375
																													10.39	0.170794	0.19436		10.39	0.151822	0.175119														15.385
																													10.4	0.178527	0.198161		10.4	0.152577	0.183391														15.395
																													10.41	0.163211	0.185114		10.41	0.157663	0.180595														15.405
																													10.42	0.159151	0.198174		10.42	0.176035	0.178931														15.415
																													10.43	0.169753	0.205659		10.43	0.173104	0.175484														15.425
																													10.44	0.171896	0.191308		10.44	0.169893	0.177209														15.435
																													10.45	0.168448	0.182121		10.45	0.162672	0.166488														15.445
																													10.46	0.165319	0.208134		10.46	0.145196	0.173932														15.455
																													10.47	0.164856	0.198191		10.47	0.151022	0.168922														15.465
																													10.48	0.157352	0.204069		10.48	0.153919	0.172853														15.475
																													10.49	0.156864	0.199431		10.49	0.147562	0.160152														15.485
																													10.5	0.159298	0.189208		10.5	0.154466	0.156647														15.495
																													10.51	0.155394	0.181833		10.51	0.158586	0.170129														15.505
																													10.52	0.172425	0.18734		10.52	0.147061	0.168981														15.515
																													10.53	0.157198	0.198858		10.53	0.155201	0.165252														15.525
																													10.54	0.163143	0.204178		10.54	0.149386	0.179202														15.535
																													10.55	0.164566	0.197244		10.55	0.153911	0.150543														15.545
																													10.56	0.170806	0.205853		10.56	0.159394	0.16797														15.555
																													10.57	0.170455	0.209157		10.57	0.161358	0.156561														15.565
																													10.58	0.16224	0.191097		10.58	0.155189	0.161063														15.575
																													10.59	0.164676	0.186162		10.59	0.153203	0.172296														15.585
																													10.6	0.153797	0.186019		10.6	0.164946	0.165737														15.595
																													10.61	0.167183	0.193839		10.61	0.170054	0.164046														15.605
																													10.62	0.165235	0.189413		10.62	0.161169	0.1652														15.615
																													10.63	0.168702	0.176664		10.63	0.162252	0.171267														15.625
																													10.64	0.159241	0.18131		10.64	0.15829	0.183964														15.635
																													10.65	0.166023	0.184647		10.65	0.153796	0.169276														15.645
																													10.66	0.170215	0.184028		10.66	0.150059	0.160446														15.655
																													10.67	0.183601	0.179881		10.67	0.163749	0.156713														15.665
																													10.68	0.170086	0.183641		10.68	0.163671	0.160478														15.675
																													10.69	0.172355	0.184121		10.69	0.173805	0.1657														15.685
																													10.7	0.172332	0.177584		10.7	0.174781	0.168145														15.695
																													10.71	0.178007	0.179804		10.71	0.160818	0.172422														15.705
																													10.72	0.171752	0.17539		10.72	0.172027	0.162013														15.715
																													10.73	0.159247	0.172849		10.73	0.162749	0.189264														15.725
																													10.74	0.160051	0.179436		10.74	0.161268	0.169893														15.735
																													10.75	0.172351	0.186336		10.75	0.173143	0.179836														15.745
																													10.76	0.162158	0.183764		10.76	0.170297	0.175384														15.755
																													10.77	0.165636	0.184124		10.77	0.163546	0.164265														15.765
																													10.78	0.17626	0.17584		10.78	0.162023	0.188829														15.775
																													10.79	0.176749	0.190996		10.79	0.163877	0.167227														15.785
																													10.8	0.186505	0.187997		10.8	0.171287	0.177419														15.795
																													10.81	0.169289	0.196003		10.81	0.164773	0.178331														15.805
																													10.82	0.162379	0.185441		10.82	0.181803	0.177463														15.815
																													10.83	0.173171	0.185626		10.83	0.164685	0.166498														15.825
																													10.84	0.179018	0.18532		10.84	0.172553	0.179794														15.835
																													10.85	0.172981	0.192238		10.85	0.16474	0.182377														15.845
																													10.86	0.1599	0.177145		10.86	0.173851	0.175925														15.855
																													10.87	0.163855	0.16582		10.87	0.172339	0.168145														15.865
																													10.88	0.164573	0.171975		10.88	0.172386	0.181548														15.875
																													10.89	0.16312	0.181494		10.89	0.155112	0.171249														15.885
																													10.9	0.168821	0.171393		10.9	0.149846	0.187483														15.895
																													10.91	0.170332	0.179488		10.91	0.146445	0.173472														15.905
																													10.92	0.172666	0.186734		10.92	0.149932	0.175679														15.915
																													10.93	0.169854	0.19023		10.93	0.160821	0.168744														15.925
																													10.94	0.161622	0.193043		10.94	0.160025	0.167528														15.935
																													10.95	0.155631	0.19412		10.95	0.166185	0.17248														15.945
																													10.96	0.163132	0.187504		10.96	0.172042	0.168214														15.955
																													10.97	0.160563	0.175132		10.97	0.166419	0.172711														15.965
																													10.98	0.17549	0.18595		10.98	0.157731	0.17655														15.975
																													10.99	0.172931	0.19271		10.99	0.155379	0.158289														15.985
																													11	0.168715	0.192949		11	0.156238	0.162418														15.995
																													11.01	0.172658	0.19649		11.01	0.14377	0.180414														16.005
																													11.02	0.17268	0.194766		11.02	0.145826	0.185629														16.015
																													11.03	0.175466	0.185276		11.03	0.151516	0.179074														16.025
																													11.04	0.176007	0.195105		11.04	0.15106	0.188721														16.035
																													11.05	0.172819	0.180773		11.05	0.153636	0.15782														16.045
																													11.06	0.170802	0.181155		11.06	0.164644	0.184636														16.055
																													11.07	0.18214	0.171489		11.07	0.160822	0.165732														16.065
																													11.08	0.178405	0.171865		11.08	0.153357	0.167449														16.075
																													11.09	0.166553	0.176863		11.09	0.157355	0.167605														16.085
																													11.1	0.170356	0.16779		11.1	0.160144	0.163155														16.095
																													11.11	0.158694	0.178412		11.11	0.160537	0.17856														16.105
																													11.12	0.158649	0.18151		11.12	0.161256	0.165118														16.115
																													11.13	0.166056	0.183955		11.13	0.172757	0.159396														16.125
																													11.14	0.153518	0.176524		11.14	0.164911	0.159587														16.135
																													11.15	0.173252	0.183456		11.15	0.153513	0.146345														16.145
																													11.16	0.173784	0.178317		11.16	0.153177	0.162337														16.155
																													11.17	0.157786	0.178536		11.17	0.154006	0.155383														16.165
																													11.18	0.157978	0.189637		11.18	0.155546	0.160945														16.175
																													11.19	0.171002	0.197772		11.19	0.162855	0.165944														16.185
																													11.2	0.164185	0.185688		11.2	0.15207	0.160676														16.195
																													11.21	0.157739	0.182001		11.21	0.164177	0.159225														16.205
																													11.22	0.16515	0.192581		11.22	0.160527	0.141898														16.215
																													11.23	0.160783	0.182051		11.23	0.154785	0.138029														16.225
																													11.24	0.163003	0.179		11.24	0.154277	0.135268														16.235
																													11.25	0.15192	0.177894		11.25	0.157092	0.137617														16.245
																													11.26	0.149286	0.188038		11.26	0.152288	0.152322														16.255
																													11.27	0.158266	0.17527		11.27	0.165045	0.166545														16.265
																													11.28	0.1586	0.193283		11.28	0.178471	0.156645														16.275
																													11.29	0.151554	0.192589		11.29	0.165893	0.156743														16.285
																													11.3	0.163568	0.200633		11.3	0.161764	0.158656														16.295
																													11.31	0.157626	0.187043		11.31	0.178102	0.153677														16.305
																													11.32	0.169235	0.189594		11.32	0.17417	0.151664														16.315
																													11.33	0.170956	0.180786		11.33	0.155274	0.156818														16.325
																													11.34	0.159046	0.203709		11.34	0.151309	0.154285														16.335
																													11.35	0.162832	0.19594		11.35	0.180873	0.158921														16.345
																													11.36	0.164468	0.201765		11.36	0.175602	0.159371														16.355
																													11.37	0.164362	0.1867		11.37	0.173212	0.157795														16.365
																													11.38	0.165167	0.200242		11.38	0.162218	0.158182														16.375
																													11.39	0.166546	0.194201		11.39	0.165066	0.160226														16.385
																													11.4	0.175591	0.194912		11.4	0.165876	0.162368														16.395
																													11.41	0.186679	0.19033		11.41	0.180049	0.15288														16.405
																													11.42	0.192369	0.196767		11.42	0.168116	0.151899														16.415
																													11.43	0.182543	0.222873		11.43	0.170614	0.154525														16.425
																													11.44	0.186941	0.197902		11.44	0.175392	0.161371														16.435
																													11.45	0.169445	0.200231		11.45	0.165418	0.174184														16.445
																													11.46	0.161193	0.213469		11.46	0.163072	0.168497														16.455
																													11.47	0.165163	0.203352		11.47	0.158862	0.187323														16.465
																													11.48	0.156756	0.197694		11.48	0.163039	0.175976														16.475
																													11.49	0.178757	0.201245		11.49	0.142125	0.162036														16.485
																													11.5	0.189643	0.20736		11.5	0.157133	0.160467														16.495
																													11.51	0.191516	0.200499		11.51	0.162204	0.159648														16.505
																													11.52	0.174307	0.213614		11.52	0.170542	0.160606														16.515
																													11.53	0.188405	0.207041		11.53	0.181602	0.151834														16.525
																													11.54	0.156331	0.215084		11.54	0.171888	0.153699														16.535
																													11.55	0.170441	0.204317		11.55	0.160033	0.174122														16.545
																													11.56	0.168341	0.224019		11.56	0.164124	0.163301														16.555
																													11.57	0.168301	0.223815		11.57	0.158027	0.160018														16.565
																													11.58	0.163133	0.215468		11.58	0.158979	0.160291														16.575
																													11.59	0.161036	0.211826		11.59	0.172581	0.164599														16.585
																													11.6	0.161583	0.20109		11.6	0.166699	0.160871														16.595
																													11.61	0.16735	0.196766		11.61	0.15814	0.164525														16.605
																													11.62	0.173388	0.196984		11.62	0.147882	0.171333														16.615
																													11.63	0.164296	0.211071		11.63	0.156543	0.169986														16.625
																													11.64	0.172698	0.200156		11.64	0.168373	0.175989														16.635
																													11.65	0.160802	0.197955		11.65	0.152916	0.160976														16.645
																													11.66	0.171625	0.21396		11.66	0.167461	0.166506														16.655
																													11.67	0.187795	0.196444		11.67	0.17957	0.172375														16.665
																													11.68	0.183474	0.20309		11.68	0.177988	0.162993														16.675
																													11.69	0.174039	0.18861		11.69	0.172783	0.1744														16.685
																													11.7	0.176095	0.194573		11.7	0.168466	0.181317														16.695
																													11.71	0.17656	0.189646		11.71	0.160203	0.182219														16.705
																													11.72	0.1703	0.195335		11.72	0.162741	0.181137														16.715
																													11.73	0.168704	0.194858		11.73	0.156285	0.185184														16.725
																													11.74	0.166167	0.185098		11.74	0.156228	0.176772														16.735
																													11.75	0.173353	0.181237		11.75	0.160902	0.185047														16.745
																													11.76	0.190363	0.184805		11.76	0.160208	0.172589														16.755
																													11.77	0.1789	0.187427		11.77	0.167332	0.173967														16.765
																													11.78	0.16773	0.187497		11.78	0.165993	0.164988														16.775
																													11.79	0.161431	0.200737		11.79	0.17229	0.163288														16.785
																													11.8	0.16044	0.199182		11.8	0.175138	0.169624														16.795
																													11.81	0.15803	0.201768		11.81	0.16142	0.183706														16.805
																													11.82	0.158161	0.194193		11.82	0.159367	0.170241														16.815
																													11.83	0.150454	0.199741		11.83	0.161248	0.189078														16.825
																													11.84	0.150824	0.197067		11.84	0.154357	0.182209														16.835
																													11.85	0.160461	0.186142		11.85	0.157366	0.186869														16.845
																													11.86	0.161591	0.199953		11.86	0.165667	0.178647														16.855
																													11.87	0.148204	0.18328		11.87	0.170978	0.158672														16.865
																													11.88	0.152363	0.197036		11.88	0.152197	0.158465														16.875
																													11.89	0.161424	0.183219		11.89	0.156667	0.164001														16.885
																													11.9	0.168231	0.181796		11.9	0.168333	0.157289														16.895
																													11.91	0.156543	0.183271		11.91	0.15054	0.17167														16.905
																													11.92	0.192826	0.190053		11.92	0.159754	0.17051														16.915
																													11.93	0.181693	0.191245		11.93	0.169157	0.185853														16.925
																													11.94	0.181349	0.193123		11.94	0.165552	0.182291														16.935
																													11.95	0.174818	0.201211		11.95	0.166027	0.189501														16.945
																													11.96	0.178255	0.192027		11.96	0.161863	0.195291														16.955
																													11.97	0.182808	0.203915		11.97	0.162613	0.187829														16.965
																													11.98	0.192567	0.204983		11.98	0.161396	0.169546														16.975
																													11.99	0.179978	0.1864		11.99	0.15062	0.16644														16.985
																													12	0.180916	0.186818		12	0.160628	0.178869														16.995
																													12.01	0.160638	0.196048		12.01	0.16029	0.170866														17.005
																													12.02	0.163759	0.19867		12.02	0.160816	0.165083														17.015
																													12.03	0.16823	0.193506		12.03	0.167386	0.168268														17.025
																													12.04	0.150647	0.201147		12.04	0.16662	0.175388														17.035
																													12.05	0.170872	0.190531		12.05	0.165847	0.168941														17.045
																													12.06	0.169109	0.187525		12.06	0.16941	0.165134														17.055
																													12.07	0.158475	0.183382		12.07	0.154626	0.174621														17.065
																													12.08	0.162274	0.18451		12.08	0.170729	0.184856														17.075
																													12.09	0.182236	0.189541		12.09	0.157657	0.183569														17.085
																													12.1	0.174246	0.186858		12.1	0.161628	0.179467														17.095
																													12.11	0.17068	0.190995		12.11	0.159847	0.158339														17.105
																													12.12	0.1697	0.181041		12.12	0.168259	0.16684														17.115
																													12.13	0.172247	0.185589		12.13	0.157639	0.17555														17.125
																													12.14	0.175073	0.191791		12.14	0.156395	0.182122														17.135
																													12.15	0.175376	0.193764		12.15	0.153333	0.17422														17.145
																													12.16	0.166956	0.185561		12.16	0.158173	0.171002														17.155
																													12.17	0.169835	0.194787		12.17	0.162306	0.172968														17.165
																													12.18	0.175859	0.191592		12.18	0.155458	0.166685														17.175
																													12.19	0.179954	0.200504		12.19	0.150066	0.164437														17.185
																													12.2	0.188605	0.196663		12.2	0.155725	0.173345														17.195
																													12.21	0.177681	0.205552		12.21	0.162733	0.169849														17.205
																													12.22	0.167659	0.197078		12.22	0.162846	0.160046														17.215
																													12.23	0.180577	0.192581		12.23	0.165402	0.168249														17.225
																													12.24	0.187774	0.216564		12.24	0.165002	0.157695														17.235
																													12.25	0.185401	0.195765		12.25	0.168099	0.176485														17.245
																													12.26	0.176212	0.197328		12.26	0.162604	0.172712														17.255
																													12.27	0.186442	0.206218		12.27	0.156194	0.169588														17.265
																													12.28	0.169601	0.204725		12.28	0.166326	0.178059														17.275
																													12.29	0.183956	0.203888		12.29	0.171704	0.185736														17.285
																													12.3	0.187309	0.202264		12.3	0.160717	0.175451														17.295
																													12.31	0.184126	0.193941		12.31	0.15577	0.188591														17.305
																													12.32	0.196834	0.17998		12.32	0.160163	0.189589														17.315
																													12.33	0.181677	0.182664		12.33	0.163579	0.186832														17.325
																													12.34	0.191768	0.207889		12.34	0.159567	0.184638														17.335
																													12.35	0.194247	0.194093		12.35	0.162237	0.167726														17.345
																													12.36	0.182674	0.200216		12.36	0.153767	0.162885														17.355
																													12.37	0.188358	0.20486		12.37	0.154056	0.166412														17.365
																													12.38	0.19635	0.19719		12.38	0.160875	0.166535														17.375
																													12.39	0.187546	0.194861		12.39	0.160877	0.163403														17.385
																													12.4	0.189735	0.214567		12.4	0.164343	0.172081														17.395
																													12.41	0.193328	0.194725		12.41	0.1666	0.16876														17.405
																													12.42	0.197849	0.197145		12.42	0.173727	0.188292														17.415
																													12.43	0.186382	0.190292		12.43	0.160488	0.183623														17.425
																													12.44	0.169421	0.196483		12.44	0.170688	0.188683														17.435
																													12.45	0.167033	0.210893		12.45	0.166055	0.179166														17.445
																													12.46	0.182989	0.19775		12.46	0.173321	0.178378														17.455
																													12.47	0.184625	0.196272		12.47	0.16638	0.184625														17.465
																													12.48	0.190903	0.206741		12.48	0.158119	0.187522														17.475
																													12.49	0.185822	0.206904		12.49	0.162861	0.180453														17.485
																													12.5	0.194664	0.211247		12.5	0.176768	0.176824														17.495
																													12.51	0.193493	0.198127		12.51	0.150684	0.183037														17.505
																													12.52	0.192365	0.204988		12.52	0.166036	0.18872														17.515
																													12.53	0.18971	0.199968		12.53	0.155868	0.166443														17.525
																													12.54	0.181431	0.188268		12.54	0.171257	0.171235														17.535
																													12.55	0.170445	0.194859		12.55	0.176996	0.17403														17.545
																													12.56	0.181528	0.194302		12.56	0.165254	0.168746														17.555
																													12.57	0.178694	0.179418		12.57	0.164096	0.180524														17.565
																													12.58	0.173661	0.194426		12.58	0.163743	0.177973														17.575
																													12.59	0.178285	0.196244		12.59	0.162826	0.167771														17.585
																													12.6	0.184421	0.198414		12.6	0.157667	0.167098														17.595
																													12.61	0.183846	0.205529		12.61	0.161999	0.183192														17.605
																													12.62	0.187174	0.187186		12.62	0.160457	0.173359														17.615
																													12.63	0.182462	0.207268		12.63	0.165413	0.185288														17.625
																													12.64	0.191702	0.208902		12.64	0.162863	0.194097														17.635
																													12.65	0.191948	0.210342		12.65	0.170074	0.19704														17.645
																													12.66	0.183666	0.210755		12.66	0.156366	0.21634														17.655
																													12.67	0.190244	0.206856		12.67	0.155666	0.205325														17.665
																													12.68	0.185441	0.204633		12.68	0.16898	0.193943														17.675
																													12.69	0.193397	0.20074		12.69	0.150859	0.18668														17.685
																													12.7	0.194625	0.191282		12.7	0.156996	0.19096														17.695
																													12.71	0.183501	0.189752		12.71	0.153243	0.203526														17.705
																													12.72	0.190516	0.198812		12.72	0.151201	0.196241														17.715
																													12.73	0.188931	0.199724		12.73	0.151199	0.191267														17.725
																													12.74	0.173161	0.200039		12.74	0.157457	0.188983														17.735
																													12.75	0.177242	0.201701		12.75	0.160393	0.189912														17.745
																													12.76	0.166287	0.204638		12.76	0.151576	0.183914														17.755
																													12.77	0.15835	0.206844		12.77	0.169231	0.173889														17.765
																													12.78	0.163864	0.205982		12.78	0.152582	0.185844														17.775
																													12.79	0.178648	0.182785		12.79	0.156419	0.176341														17.785
																													12.8	0.170328	0.187529		12.8	0.169146	0.178325														17.795
																													12.81	0.179655	0.191678		12.81	0.157376	0.176673														17.805
																													12.82	0.176078	0.186565		12.82	0.154412	0.187954														17.815
																													12.83	0.173978	0.19042		12.83	0.15722	0.177582														17.825
																													12.84	0.167865	0.187582		12.84	0.162167	0.163617														17.835
																													12.85	0.185625	0.183881		12.85	0.152	0.158124														17.845
																													12.86	0.181676	0.177894		12.86	0.148814	0.17951														17.855
																													12.87	0.190934	0.187879		12.87	0.145983	0.169747														17.865
																													12.88	0.170709	0.183097		12.88	0.165641	0.179427														17.875
																													12.89	0.171815	0.177187		12.89	0.150208	0.172328														17.885
																													12.9	0.177246	0.177606		12.9	0.162844	0.175466														17.895
																													12.91	0.172079	0.191074		12.91	0.166922	0.185974														17.905
																													12.92	0.165981	0.190733		12.92	0.156099	0.17949														17.915
																													12.93	0.166242	0.188848		12.93	0.159674	0.187632														17.925
																													12.94	0.159187	0.185238		12.94	0.161635	0.193926														17.935
																													12.95	0.163189	0.19199		12.95	0.16977	0.199735														17.945
																													12.96	0.178149	0.189751		12.96	0.147985	0.190985														17.955
																													12.97	0.163214	0.18881		12.97	0.145627	0.206421														17.965
																													12.98	0.162032	0.181265		12.98	0.150878	0.210398														17.975
																													12.99	0.173123	0.19021		12.99	0.143914	0.204231														17.985
																													13	0.188218	0.198326		13	0.156618	0.189005														17.995
																													13.01	0.182445	0.20811		13.01	0.159332	0.171214														18.005
																													13.02	0.168731	0.194236		13.02	0.14819	0.190229														18.015
																													13.03	0.172696	0.202912		13.03	0.154398	0.182919														18.025
																													13.04	0.183426	0.199189		13.04	0.151493	0.199683														18.035
																													13.05	0.168139	0.198843		13.05	0.147856	0.192456														18.045
																													13.06	0.179175	0.196868		13.06	0.147146	0.174119														18.055
																													13.07	0.192068	0.204876		13.07	0.142583	0.171815														18.065
																													13.08	0.179102	0.208796		13.08	0.147952	0.170973														18.075
																													13.09	0.179785	0.20548		13.09	0.156146	0.176804														18.085
																													13.1	0.17494	0.188746		13.1	0.169131	0.181532														18.095
																													13.11	0.190923	0.205492		13.11	0.154274	0.163346														18.105
																													13.12	0.187979	0.201482		13.12	0.160722	0.153263														18.115
																													13.13	0.185454	0.198654		13.13	0.158328	0.168239														18.125
																													13.14	0.18591	0.209751		13.14	0.149844	0.171771														18.135
																													13.15	0.179123	0.200347		13.15	0.142772	0.160954														18.145
																													13.16	0.185734	0.201634		13.16	0.149859	0.161307														18.155
																													13.17	0.197212	0.201183		13.17	0.156846	0.174818														18.165
																													13.18	0.192623	0.200812		13.18	0.145259	0.173595														18.175
																													13.19	0.179189	0.192439		13.19	0.146546	0.174743														18.185
																													13.2	0.190943	0.193152		13.2	0.158797	0.184688														18.195
																													13.21	0.186674	0.180951		13.21	0.141457	0.188461														18.205
																													13.22	0.195256	0.175588		13.22	0.1593	0.173121														18.215
																													13.23	0.190354	0.183325		13.23	0.154742	0.177903														18.225
																													13.24	0.18576	0.190432		13.24	0.145361	0.187259														18.235
																													13.25	0.188296	0.196556		13.25	0.141698	0.190962														18.245
																													13.26	0.188344	0.183289		13.26	0.148323	0.180228														18.255
																													13.27	0.189055	0.186924		13.27	0.150483	0.186284														18.265
																													13.28	0.181867	0.18972		13.28	0.150045	0.19977														18.275
																													13.29	0.186555	0.184993		13.29	0.156269	0.183272														18.285
																													13.3	0.184209	0.186615		13.3	0.146568	0.177611														18.295
																													13.31	0.181942	0.178434		13.31	0.157028	0.183712														18.305
																													13.32	0.180664	0.205601		13.32	0.152522	0.174711														18.315
																													13.33	0.184888	0.206208		13.33	0.165583	0.16562														18.325
																													13.34	0.184842	0.20745		13.34	0.170829	0.16393														18.335
																													13.35	0.173718	0.187299		13.35	0.165109	0.151397														18.345
																													13.36	0.182953	0.179682		13.36	0.162703	0.164695														18.355
																													13.37	0.187261	0.199278		13.37	0.153482	0.160273														18.365
																													13.38	0.188698	0.19355		13.38	0.156748	0.169034														18.375
																													13.39	0.188419	0.197899		13.39	0.158111	0.157684														18.385
																													13.4	0.186505	0.194857		13.4	0.158363	0.155265														18.395
																													13.41	0.187555	0.194229		13.41	0.149067	0.168843														18.405
																													13.42	0.173389	0.188318		13.42	0.144392	0.162668														18.415
																													13.43	0.19266	0.186175		13.43	0.148368	0.167078														18.425
																													13.44	0.204218	0.196018		13.44	0.149475	0.150238														18.435
																													13.45	0.202369	0.204559		13.45	0.153045	0.162279														18.445
																													13.46	0.204991	0.198382		13.46	0.153363	0.167113														18.455
																													13.47	0.196111	0.184205		13.47	0.155332	0.171923														18.465
																													13.48	0.196534	0.197502		13.48	0.148204	0.150871														18.475
																													13.49	0.204084	0.193005		13.49	0.150253	0.16196														18.485
																													13.5	0.195102	0.178545		13.5	0.15458	0.146162														18.495
																													13.51	0.180628	0.182879		13.51	0.15035	0.142988														18.505
																													13.52	0.174629	0.180995		13.52	0.159693	0.149204														18.515
																													13.53	0.179295	0.175164		13.53	0.162747	0.153592														18.525
																													13.54	0.186366	0.175911		13.54	0.162201	0.161279														18.535
																													13.55	0.17503	0.166555		13.55	0.14838	0.16564														18.545
																													13.56	0.18054	0.17714		13.56	0.145516	0.167464														18.555
																													13.57	0.182797	0.193069		13.57	0.148072	0.171583														18.565
																													13.58	0.189979	0.189219		13.58	0.151896	0.16626														18.575
																													13.59	0.174528	0.178772		13.59	0.136921	0.172822														18.585
																													13.6	0.17687	0.185902		13.6	0.154736	0.173869														18.595
																													13.61	0.184529	0.194347		13.61	0.155197	0.188944														18.605
																													13.62	0.175261	0.192526		13.62	0.16039	0.196248														18.615
																													13.63	0.181507	0.197152		13.63	0.14354	0.192469														18.625
																													13.64	0.18212	0.196278		13.64	0.154501	0.182388														18.635
																													13.65	0.186087	0.207726		13.65	0.151574	0.185646														18.645
																													13.66	0.20639	0.196114		13.66	0.150341	0.186313														18.655
																													13.67	0.196158	0.206863		13.67	0.149287	0.187616														18.665
																													13.68	0.187389	0.188297		13.68	0.154631	0.187042														18.675
																													13.69	0.196435	0.181263		13.69	0.158012	0.184052														18.685
																													13.7	0.199663	0.183519		13.7	0.158441	0.175081														18.695
																													13.71	0.189151	0.180145		13.71	0.160006	0.177362														18.705
																													13.72	0.182755	0.174464		13.72	0.144006	0.179816														18.715
																													13.73	0.181271	0.184755		13.73	0.167938	0.177532														18.725
																													13.74	0.169887	0.184231		13.74	0.173421	0.181133														18.735
																													13.75	0.177771	0.187425		13.75	0.170638	0.170163														18.745
																													13.76	0.172206	0.18872		13.76	0.166749	0.1548														18.755
																													13.77	0.17622	0.19126		13.77	0.166456	0.186275														18.765
																													13.78	0.169844	0.195449		13.78	0.16834	0.17514														18.775
																													13.79	0.17087	0.194095		13.79	0.159396	0.189792														18.785
																													13.8	0.167852	0.20254		13.8	0.16285	0.178434														18.795
																													13.81	0.167532	0.212911		13.81	0.162561	0.175718														18.805
																													13.82	0.167623	0.211017		13.82	0.145016	0.185304														18.815
																													13.83	0.188577	0.204644		13.83	0.158274	0.166037														18.825
																													13.84	0.171494	0.202848		13.84	0.166888	0.185519														18.835
																													13.85	0.176745	0.201608		13.85	0.15861	0.18345														18.845
																													13.86	0.169444	0.193051		13.86	0.152445	0.186378														18.855
																													13.87	0.17017	0.179392		13.87	0.151575	0.199391														18.865
																													13.88	0.174569	0.188128		13.88	0.154334	0.196384														18.875
																													13.89	0.180765	0.174081		13.89	0.152535	0.198353														18.885
																													13.9	0.171907	0.171045		13.9	0.150078	0.203755														18.895
																													13.91	0.173188	0.17976		13.91	0.157216	0.190015														18.905
																													13.92	0.180765	0.175073		13.92	0.149358	0.196055														18.915
																													13.93	0.164491	0.178632		13.93	0.15562	0.183751														18.925
																													13.94	0.163443	0.171292		13.94	0.156387	0.201646														18.935
																													13.95	0.174892	0.189835		13.95	0.160069	0.189802														18.945
																													13.96	0.174375	0.18551		13.96	0.167889	0.185273														18.955
																													13.97	0.183254	0.18226		13.97	0.177226	0.175927														18.965
																													13.98	0.175774	0.184369		13.98	0.173513	0.172404														18.975
																													13.99	0.174264	0.196313		13.99	0.17441	0.1791														18.985
																													14	0.172081	0.18188		14	0.169975	0.169939														18.995
																													14.01	0.170237	0.1915		14.01	0.166268	0.175306														19.005
																													14.02	0.168346	0.197108		14.02	0.162691	0.172765														19.015
																													14.03	0.180243	0.185475		14.03	0.148518	0.177749														19.025
																													14.04	0.184314	0.193203		14.04	0.164508	0.165596														19.035
																													14.05	0.186878	0.182868		14.05	0.166396	0.162664														19.045
																													14.06	0.186386	0.179309		14.06	0.149733	0.186765														19.055
																													14.07	0.174506	0.180903		14.07	0.156361	0.187435														19.065
																													14.08	0.167354	0.187805		14.08	0.160033	0.181329														19.075
																													14.09	0.173561	0.188996		14.09	0.161296	0.181226														19.085
																													14.1	0.187435	0.204391		14.1	0.161305	0.173249														19.095
																													14.11	0.18705	0.195349		14.11	0.153653	0.176385														19.105
																													14.12	0.183974	0.188772		14.12	0.156073	0.178667														19.115
																													14.13	0.180385	0.193846		14.13	0.159365	0.184317														19.125
																													14.14	0.182983	0.194097		14.14	0.162185	0.204993														19.135
																													14.15	0.180194	0.197003		14.15	0.169158	0.177387														19.145
																													14.16	0.178427	0.201162		14.16	0.17535	0.172026														19.155
																													14.17	0.190689	0.201772		14.17	0.164658	0.171257														19.165
																													14.18	0.183397	0.200373		14.18	0.169846	0.166928														19.175
																													14.19	0.182125	0.208238		14.19	0.171509	0.16218														19.185
																													14.2	0.177576	0.193408		14.2	0.166997	0.169398														19.195
																													14.21	0.185547	0.190004		14.21	0.171609	0.169692														19.205
																													14.22	0.198332	0.180725		14.22	0.165203	0.164752														19.215
																													14.23	0.207697	0.183945		14.23	0.171788	0.170171														19.225
																													14.24	0.196404	0.172672		14.24	0.173535	0.158655														19.235
																													14.25	0.199704	0.176766		14.25	0.15829	0.168027														19.245
																													14.26	0.184988	0.190034		14.26	0.163372	0.162154														19.255
																													14.27	0.187694	0.19929		14.27	0.167903	0.162129														19.265
																													14.28	0.188137	0.195739		14.28	0.168932	0.166678														19.275
																													14.29	0.189896	0.197534		14.29	0.162909	0.174936														19.285
																													14.3	0.191127	0.186897		14.3	0.158356	0.170067														19.295
																													14.31	0.1879	0.204489		14.31	0.159973	0.161004														19.305
																													14.32	0.192835	0.197064		14.32	0.165394	0.168867														19.315
																													14.33	0.197913	0.208882		14.33	0.15514	0.168941														19.325
																													14.34	0.199153	0.197292		14.34	0.162527	0.172371														19.335
																													14.35	0.200724	0.205468		14.35	0.172643	0.179139														19.345
																													14.36	0.190809	0.197755		14.36	0.166756	0.174831														19.355
																													14.37	0.196329	0.211064		14.37	0.164063	0.172141														19.365
																													14.38	0.208585	0.198082		14.38	0.168646	0.175806														19.375
																													14.39	0.191363	0.186763		14.39	0.160786	0.168322														19.385
																													14.4	0.202357	0.207038		14.4	0.14617	0.17916														19.395
																													14.41	0.199218	0.193021		14.41	0.157563	0.190357														19.405
																													14.42	0.207686	0.199943		14.42	0.173945	0.205841														19.415
																													14.43	0.199378	0.196228		14.43	0.170754	0.189047														19.425
																													14.44	0.200425	0.214163		14.44	0.147614	0.190245														19.435
																													14.45	0.206416	0.207068		14.45	0.164348	0.181222														19.445
																													14.46	0.198725	0.21205		14.46	0.164265	0.20225														19.455
																													14.47	0.197025	0.188133		14.47	0.171559	0.202145														19.465
																													14.48	0.205677	0.196394		14.48	0.183297	0.202757														19.475
																													14.49	0.201379	0.178018		14.49	0.16688	0.199092														19.485
																													14.5	0.193432	0.196544		14.5	0.167251	0.186663														19.495
																													14.51	0.191521	0.192307		14.51	0.165522	0.153807														19.505
																													14.52	0.204875	0.204929		14.52	0.166984	0.175354														19.515
																													14.53	0.204157	0.197628		14.53	0.184696	0.189979														19.525
																													14.54	0.203529	0.188854		14.54	0.173406	0.192686														19.535
																													14.55	0.202115	0.196525		14.55	0.168901	0.181044														19.545
																													14.56	0.194434	0.201868		14.56	0.169699	0.191638														19.555
																													14.57	0.188799	0.193967		14.57	0.176946	0.198529														19.565
																													14.58	0.200959	0.199143		14.58	0.182905	0.201081														19.575
																													14.59	0.19712	0.202233		14.59	0.172605	0.193333														19.585
																													14.6	0.191326	0.207673		14.6	0.16157	0.186393														19.595
																													14.61	0.214205	0.205306		14.61	0.161756	0.174907														19.605
																													14.62	0.209892	0.193631		14.62	0.158798	0.182548														19.615
																													14.63	0.212307	0.189377		14.63	0.165977	0.177445														19.625
																													14.64	0.211114	0.193142		14.64	0.16137	0.185159														19.635
																													14.65	0.20465	0.199058		14.65	0.157491	0.167222														19.645
																													14.66	0.211796	0.196771		14.66	0.163253	0.172301														19.655
																													14.67	0.237001	0.195497		14.67	0.163342	0.180182														19.665
																													14.68	0.236153	0.19629		14.68	0.158173	0.198104														19.675
																													14.69	0.228397	0.195651		14.69	0.167592	0.209628														19.685
																													14.7	0.227949	0.205685		14.7	0.159035	0.190312														19.695
																													14.71	0.213035	0.214028		14.71	0.152449	0.207966														19.705
																													14.72	0.217146	0.192966		14.72	0.148221	0.18666														19.715
																													14.73	0.210661	0.204738		14.73	0.154781	0.176503														19.725
																													14.74	0.199889	0.204414		14.74	0.151211	0.166359														19.735
																													14.75	0.20962	0.196019		14.75	0.158318	0.17442														19.745
																													14.76	0.200742	0.207367		14.76	0.162578	0.168461														19.755
																													14.77	0.200544	0.210662		14.77	0.154518	0.172385														19.765
																													14.78	0.203118	0.214553		14.78	0.160478	0.183218														19.775
																													14.79	0.220795	0.193306		14.79	0.150547	0.180044														19.785
																													14.8	0.218743	0.202526		14.8	0.149221	0.159006														19.795
																													14.81	0.219985	0.191521		14.81	0.150943	0.164135														19.805
																													14.82	0.235546	0.198024		14.82	0.145703	0.178658														19.815
																													14.83	0.210049	0.190089		14.83	0.150665	0.171247														19.825
																													14.84	0.204099	0.183538		14.84	0.145	0.183973														19.835
																													14.85	0.218653	0.19249		14.85	0.156413	0.188994														19.845
																													14.86	0.2217	0.201137		14.86	0.157461	0.203856														19.855
																													14.87	0.214068	0.205595		14.87	0.15589	0.199002														19.865
																													14.88	0.22376	0.203588		14.88	0.157773	0.206925														19.875
																													14.89	0.213252	0.196778		14.89	0.150888	0.18777														19.885
																													14.9	0.212418	0.197505		14.9	0.151966	0.193565														19.895
																													14.91	0.213493	0.195743		14.91	0.156093	0.177507														19.905
																													14.92	0.204161	0.19958		14.92	0.159166	0.177972														19.915
																													14.93	0.19619	0.20117		14.93	0.156765	0.177496														19.925
																													14.94	0.207613	0.202713		14.94	0.155955	0.200409														19.935
																													14.95	0.21364	0.21698		14.95	0.148245	0.186612														19.945
																													14.96	0.210438	0.205413		14.96	0.160413	0.196256														19.955
																													14.97	0.205707	0.195643		14.97	0.149787	0.206145														19.965
																													14.98	0.217616	0.196857		14.98	0.165338	0.196735														19.975
																													14.99	0.21448	0.18628		14.99	0.160941	0.182812														19.985
																													15	0.199372	0.181046		15	0.15433	0.18715														19.995
																													15.01	0.208852	0.194807		15.01	0.159518	0.189848														20.005
																													15.02	0.193347	0.184721		15.02	0.160154	0.179062														20.015
																													15.03	0.193784	0.200654		15.03	0.156963	0.170247														20.025
																													15.04	0.207058	0.188914		15.04	0.155274	0.166289														20.035
																													15.05	0.205046	0.188503		15.05	0.159671	0.168236														20.045
																													15.06	0.205427	0.18235		15.06	0.166499	0.178781														20.055
																													15.07	0.211129	0.188932		15.07	0.154828	0.214197														20.065
																													15.08	0.209159	0.190813		15.08	0.16012	0.19459														20.075
																													15.09	0.207144	0.189161		15.09	0.154568	0.188113														20.085
																													15.1	0.21513	0.174929		15.1	0.147262	0.177203														20.095
																													15.11	0.226779	0.183678		15.11	0.155946	0.169822														20.105
																													15.12	0.218152	0.189955		15.12	0.147094	0.173769														20.115
																													15.13	0.219783	0.17412		15.13	0.150176	0.16657														20.125
																													15.14	0.215872	0.165767		15.14	0.16663	0.165476														20.135
																													15.15	0.214213	0.167147		15.15	0.161313	0.158886														20.145
																													15.16	0.222181	0.175154		15.16	0.15591	0.142787														20.155
																													15.17	0.231359	0.196236		15.17	0.148836	0.157285														20.165
																													15.18	0.229406	0.178765		15.18	0.1428	0.168545														20.175
																													15.19	0.226261	0.176801		15.19	0.151904	0.161232														20.185
																													15.2	0.22772	0.187732		15.2	0.15727	0.160775														20.195
																													15.21	0.216171	0.185848		15.21	0.151433	0.163607														20.205
																													15.22	0.215199	0.191257		15.22	0.153313	0.166984														20.215
																													15.23	0.210828	0.182105		15.23	0.157717	0.169923														20.225
																													15.24	0.204215	0.184918		15.24	0.15232	0.171564														20.235
																													15.25	0.208734	0.177616		15.25	0.154311	0.167413														20.245
																													15.26	0.215131	0.185502		15.26	0.159048	0.161472														20.255
																													15.27	0.218824	0.172774		15.27	0.166783	0.161563														20.265
																													15.28	0.221211	0.18922		15.28	0.168196	0.161791														20.275
																													15.29	0.231677	0.186624		15.29	0.160542	0.175613														20.285
																													15.3	0.232354	0.195526		15.3	0.163544	0.173216														20.295
																													15.31	0.237659	0.173235		15.31	0.166959	0.171011														20.305
																													15.32	0.221508	0.173012		15.32	0.160253	0.177083														20.315
																													15.33	0.219147	0.174965		15.33	0.159203	0.176744														20.325
																													15.34	0.224547	0.178375		15.34	0.166427	0.171082														20.335
																													15.35	0.238339	0.182836		15.35	0.162587	0.170526														20.345
																													15.36	0.22042	0.189695		15.36	0.169471	0.196689														20.355
																													15.37	0.241302	0.192232		15.37	0.160074	0.205093														20.365
																													15.38	0.231716	0.187459		15.38	0.160394	0.187405														20.375
																													15.39	0.216058	0.184522		15.39	0.159515	0.183107														20.385
																													15.4	0.213908	0.196203		15.4	0.158292	0.170452														20.395
																													15.41	0.218535	0.178517		15.41	0.161534	0.165302														20.405
																													15.42	0.23667	0.179814		15.42	0.158654	0.159391														20.415
																													15.43	0.243586	0.181517		15.43	0.15131	0.161067														20.425
																													15.44	0.221229	0.189469		15.44	0.155465	0.168601														20.435
																													15.45	0.231774	0.191325		15.45	0.151106	0.167565														20.445
																													15.46	0.220101	0.191531		15.46	0.151284	0.162378														20.455
																													15.47	0.225073	0.182203		15.47	0.156563	0.169304														20.465
																													15.48	0.218214	0.167451		15.48	0.156312	0.161082														20.475
																													15.49	0.220666	0.19491		15.49	0.151585	0.167267														20.485
																													15.5	0.224251	0.193777		15.5	0.152723	0.170906														20.495
																													15.51	0.234808	0.190791		15.51	0.174694	0.168129														20.505
																													15.52	0.224525	0.187131		15.52	0.157532	0.166667														20.515
																													15.53	0.231506	0.18697		15.53	0.162437	0.152308														20.525
																													15.54	0.243101	0.184446		15.54	0.16654	0.161222														20.535
																													15.55	0.228931	0.171098		15.55	0.16102	0.162803														20.545
																													15.56	0.232101	0.178128		15.56	0.165624	0.168024														20.555
																													15.57	0.241822	0.172971		15.57	0.164599	0.16085														20.565
																													15.58	0.241645	0.188374		15.58	0.146016	0.153016														20.575
																													15.59	0.243806	0.182548		15.59	0.151223	0.153608														20.585
																													15.6	0.240658	0.179489		15.6	0.145862	0.150413														20.595
																													15.61	0.234422	0.181929		15.61	0.158813	0.149734														20.605
																													15.62	0.245165	0.179226		15.62	0.160317	0.15097														20.615
																													15.63	0.237271	0.170801		15.63	0.168221	0.166467														20.625
																													15.64	0.227422	0.176784		15.64	0.156617	0.158055														20.635
																													15.65	0.229458	0.186382		15.65	0.1734	0.155446														20.645
																													15.66	0.225706	0.191918		15.66	0.161838	0.161752														20.655
																													15.67	0.236784	0.182924		15.67	0.169534	0.172778														20.665
																													15.68	0.238563	0.168814		15.68	0.154818	0.199204														20.675
																													15.69	0.241217	0.186099		15.69	0.152783	0.190227														20.685
																													15.7	0.248613	0.173109		15.7	0.171194	0.180757														20.695
																													15.71	0.249903	0.177593		15.71	0.162082	0.185332														20.705
																													15.72	0.241012	0.172582		15.72	0.170944	0.184929														20.715
																													15.73	0.221974	0.171893		15.73	0.165021	0.174286														20.725
																													15.74	0.236045	0.175549		15.74	0.169362	0.178517														20.735
																													15.75	0.224913	0.165047		15.75	0.161256	0.165482														20.745
																													15.76	0.229066	0.173196		15.76	0.170473	0.149956														20.755
																													15.77	0.231553	0.171093		15.77	0.163952	0.1495														20.765
																													15.78	0.221057	0.185315		15.78	0.172584	0.176598														20.775
																													15.79	0.224071	0.191096		15.79	0.169032	0.168348														20.785
																													15.8	0.225984	0.186796		15.8	0.172352	0.187516														20.795
																													15.81	0.226637	0.194306		15.81	0.171497	0.18317														20.805
																													15.82	0.209585	0.187051		15.82	0.164732	0.17596														20.815
																													15.83	0.21473	0.170047		15.83	0.172038	0.180238														20.825
																													15.84	0.211833	0.189687		15.84	0.167261	0.176043														20.835
																													15.85	0.220792	0.181207		15.85	0.170676	0.175404														20.845
																													15.86	0.219097	0.181064		15.86	0.177936	0.175879														20.855
																													15.87	0.218725	0.17574		15.87	0.173187	0.187254														20.865
																													15.88	0.218914	0.188119		15.88	0.16169	0.180931														20.875
																													15.89	0.220273	0.194955		15.89	0.155375	0.16075														20.885
																													15.9	0.221688	0.179637		15.9	0.160799	0.183237														20.895
																													15.91	0.228222	0.182076		15.91	0.16793	0.193911														20.905
																													15.92	0.220104	0.174563		15.92	0.167664	0.175148														20.915
																													15.93	0.224008	0.181348		15.93	0.160428	0.177629														20.925
																													15.94	0.222084	0.187286		15.94	0.165588	0.187975														20.935
																													15.95	0.218412	0.168969		15.95	0.168808	0.183136														20.945
																													15.96	0.236925	0.17493		15.96	0.158503	0.17905														20.955
																													15.97	0.214839	0.172165		15.97	0.181659	0.173121														20.965
																													15.98	0.222451	0.174781		15.98	0.158829	0.191259														20.975
																													15.99	0.225791	0.183573		15.99	0.155495	0.195654														20.985
																													16	0.220005	0.183196		16	0.150741	0.191616														20.995
																													16.01	0.209171	0.178146		16.01	0.158629	0.17946														21.005
																													16.02	0.227111	0.172973		16.02	0.16535	0.183184														21.015
																													16.03	0.223998	0.174775		16.03	0.16151	0.17988														21.025
																													16.04	0.223539	0.18474		16.04	0.160604	0.168201														21.035
																													16.05	0.219655	0.17553		16.05	0.146726	0.170573														21.045
																													16.06	0.224095	0.181849		16.06	0.155778	0.169429														21.055
																													16.07	0.226279	0.176132		16.07	0.164742	0.161238														21.065
																													16.08	0.228161	0.186747		16.08	0.167547	0.150607														21.075
																													16.09	0.218658	0.183887		16.09	0.156526	0.159651														21.085
																													16.1	0.221142	0.186875		16.1	0.158792	0.159424														21.095
																													16.11	0.209331	0.183513		16.11	0.157551	0.164472														21.105
																													16.12	0.216048	0.178542		16.12	0.166068	0.150215														21.115
																													16.13	0.213089	0.185548		16.13	0.159674	0.16213														21.125
																													16.14	0.214808	0.192258		16.14	0.162476	0.157409														21.135
																													16.15	0.204408	0.191305		16.15	0.168454	0.157394														21.145
																													16.16	0.194233	0.196499		16.16	0.178867	0.158109														21.155
																													16.17	0.213218	0.192837		16.17	0.162549	0.149174														21.165
																													16.18	0.215448	0.185099		16.18	0.173912	0.158099														21.175
																													16.19	0.201203	0.188771		16.19	0.174589	0.154181														21.185
																													16.2	0.211396	0.181215		16.2	0.176924	0.168241														21.195
																													16.21	0.21507	0.174912		16.21	0.171381	0.172173														21.205
																													16.22	0.205744	0.1777		16.22	0.17191	0.165843														21.215
																													16.23	0.198198	0.180419		16.23	0.171831	0.15943														21.225
																													16.24	0.197515	0.1759		16.24	0.178854	0.170626														21.235
																													16.25	0.211511	0.186004		16.25	0.168649	0.15752														21.245
																													16.26	0.226689	0.184867		16.26	0.159089	0.168669														21.255
																													16.27	0.226864	0.177113		16.27	0.157669	0.161853														21.265
																													16.28	0.206229	0.189984		16.28	0.164435	0.171029														21.275
																													16.29	0.20904	0.188721		16.29	0.169923	0.176954														21.285
																													16.3	0.210434	0.197573		16.3	0.173957	0.163357														21.295
																													16.31	0.214076	0.195192		16.31	0.15695	0.175589														21.305
																													16.32	0.221719	0.205219		16.32	0.174183	0.180643														21.315
																													16.33	0.203362	0.204114		16.33	0.185357	0.179725														21.325
																													16.34	0.206086	0.201236		16.34	0.183589	0.183768														21.335
																													16.35	0.214246	0.197506		16.35	0.168947	0.181692														21.345
																													16.36	0.207478	0.195651		16.36	0.174306	0.1709														21.355
																													16.37	0.214382	0.198156		16.37	0.184024	0.162725														21.365
																													16.38	0.213523	0.192364		16.38	0.182226	0.160433														21.375
																													16.39	0.221003	0.197139		16.39	0.168006	0.171459														21.385
																													16.4	0.232817	0.194697		16.4	0.159183	0.182888														21.395
																													16.41	0.226487	0.193922		16.41	0.168358	0.174327														21.405
																													16.42	0.233254	0.194244		16.42	0.16882	0.176193														21.415
																													16.43	0.228747	0.196661		16.43	0.17194	0.170343														21.425
																													16.44	0.213722	0.180332		16.44	0.165097	0.164314														21.435
																													16.45	0.215627	0.174271		16.45	0.165178	0.175815														21.445
																													16.46	0.207551	0.177365		16.46	0.152707	0.180299														21.455
																													16.47	0.19448	0.181831		16.47	0.160826	0.184018														21.465
																													16.48	0.195449	0.190166		16.48	0.159638	0.186541														21.475
																													16.49	0.218119	0.187162		16.49	0.164678	0.17018														21.485
																													16.5	0.207383	0.181276		16.5	0.159992	0.165411														21.495
																													16.51	0.203417	0.188058		16.51	0.166134	0.172081														21.505
																													16.52	0.217403	0.19695		16.52	0.172821	0.171607														21.515
																													16.53	0.216256	0.181425		16.53	0.172916	0.180953														21.525
																													16.54	0.215048	0.178902		16.54	0.16795	0.168169														21.535
																													16.55	0.212696	0.174937		16.55	0.18246	0.176022														21.545
																													16.56	0.197507	0.186611		16.56	0.177962	0.181714														21.555
																													16.57	0.213295	0.187349		16.57	0.171689	0.174323														21.565
																													16.58	0.231703	0.196741		16.58	0.173597	0.165497														21.575
																													16.59	0.244522	0.200128		16.59	0.169077	0.161561														21.585
																													16.6	0.234284	0.197027		16.6	0.175768	0.176685														21.595
																													16.61	0.235436	0.191162		16.61	0.175867	0.174853														21.605
																													16.62	0.221311	0.190363		16.62	0.171232	0.16261														21.615
																													16.63	0.224868	0.171699		16.63	0.175205	0.160538														21.625
																													16.64	0.21932	0.173165		16.64	0.190629	0.165054														21.635
																													16.65	0.226898	0.183586		16.65	0.175916	0.15886														21.645
																													16.66	0.218667	0.185825		16.66	0.181481	0.167862														21.655
																													16.67	0.231008	0.202257		16.67	0.174012	0.180723														21.665
																													16.68	0.20927	0.184755		16.68	0.1771	0.183907														21.675
																													16.69	0.213195	0.185469		16.69	0.161773	0.168892														21.685
																													16.7	0.225187	0.185651		16.7	0.165593	0.173625														21.695
																													16.71	0.214224	0.192117		16.71	0.160576	0.172719														21.705
																													16.72	0.229208	0.194957		16.72	0.153066	0.16805														21.715
																													16.73	0.218188	0.19247		16.73	0.160406	0.183124														21.725
																													16.74	0.223364	0.192372		16.74	0.16783	0.173164														21.735
																													16.75	0.225124	0.182988		16.75	0.152549	0.16225														21.745
																													16.76	0.218279	0.190328		16.76	0.158779	0.15536														21.755
																													16.77	0.21947	0.188093		16.77	0.158195	0.166934														21.765
																													16.78	0.218882	0.193899		16.78	0.158937	0.160546														21.775
																													16.79	0.215908	0.184155		16.79	0.161277	0.161032														21.785
																													16.8	0.215277	0.192758		16.8	0.163762	0.16398														21.795
																													16.81	0.210719	0.187254		16.81	0.159825	0.161025														21.805
																													16.82	0.220083	0.201785		16.82	0.166383	0.156917														21.815
																													16.83	0.223711	0.194627		16.83	0.165726	0.163076														21.825
																													16.84	0.21915	0.185563		16.84	0.164411	0.169813														21.835
																													16.85	0.226131	0.18179		16.85	0.158591	0.179984														21.845
																													16.86	0.218803	0.17542		16.86	0.163024	0.171709														21.855
																													16.87	0.231139	0.190944		16.87	0.165699	0.167742														21.865
																													16.88	0.205685	0.192462		16.88	0.173964	0.189007														21.875
																													16.89	0.197869	0.188227		16.89	0.162692	0.180554														21.885
																													16.9	0.207116	0.184257		16.9	0.15609	0.15462														21.895
																													16.91	0.216272	0.184385		16.91	0.177915	0.156422														21.905
																													16.92	0.20594	0.187827		16.92	0.15778	0.164877														21.915
																													16.93	0.196325	0.182418		16.93	0.165266	0.164829														21.925
																													16.94	0.208576	0.194513		16.94	0.159856	0.167016														21.935
																													16.95	0.207841	0.182225		16.95	0.162727	0.161355														21.945
																													16.96	0.213851	0.178923		16.96	0.162657	0.171626														21.955
																													16.97	0.217495	0.184414		16.97	0.163555	0.174626														21.965
																													16.98	0.213656	0.178478		16.98	0.15404	0.165638														21.975
																													16.99	0.201585	0.179488		16.99	0.153892	0.165743														21.985
																													17	0.214733	0.182152		17	0.153567	0.162184														21.995
																													17.01	0.218877	0.182485		17.01	0.161487	0.158512														22.005
																													17.02	0.213778	0.180176		17.02	0.167494	0.161133														22.015
																													17.03	0.220008	0.189404		17.03	0.169482	0.157983														22.025
																													17.04	0.231003	0.198509		17.04	0.173604	0.169323														22.035
																													17.05	0.246724	0.195646		17.05	0.17104	0.183396														22.045
																													17.06	0.224316	0.198183		17.06	0.163382	0.177881														22.055
																													17.07	0.235612	0.199446		17.07	0.165427	0.17476														22.065
																													17.08	0.231552	0.188172		17.08	0.157707	0.174951														22.075
																													17.09	0.240088	0.183038		17.09	0.157299	0.175345														22.085
																													17.1	0.230223	0.179413		17.1	0.159498	0.175227														22.095
																													17.11	0.225004	0.175297		17.11	0.159914	0.184694														22.105
																													17.12	0.227916	0.18497		17.12	0.15242	0.199328														22.115
																													17.13	0.251562	0.191171		17.13	0.151148	0.183313														22.125
																													17.14	0.239806	0.191436		17.14	0.159794	0.174861														22.135
																													17.15	0.238225	0.201127		17.15	0.154361	0.166458														22.145
																													17.16	0.219174	0.188948		17.16	0.160146	0.171729														22.155
																													17.17	0.21615	0.189149		17.17	0.152561	0.177218														22.165
																													17.18	0.204255	0.181193		17.18	0.164797	0.179087														22.175
																													17.19	0.194856	0.187263		17.19	0.156895	0.170992														22.185
																													17.2	0.207003	0.184931		17.2	0.146448	0.156447														22.195
																													17.21	0.196851	0.179704		17.21	0.163031	0.166809														22.205
																													17.22	0.208468	0.183104		17.22	0.164202	0.163162														22.215
																													17.23	0.202145	0.19829		17.23	0.150318	0.152305														22.225
																													17.24	0.205248	0.2115		17.24	0.157165	0.167247														22.235
																													17.25	0.194097	0.192781		17.25	0.150087	0.17033														22.245
																													17.26	0.19692	0.182331		17.26	0.1652	0.175018														22.255
																													17.27	0.201634	0.194737		17.27	0.159785	0.175485														22.265
																													17.28	0.205823	0.182393		17.28	0.148656	0.164903														22.275
																													17.29	0.200099	0.190803		17.29	0.149918	0.157598														22.285
																													17.3	0.205024	0.193353		17.3	0.158721	0.163174														22.295
																													17.31	0.198349	0.194365		17.31	0.162183	0.153224														22.305
																													17.32	0.209121	0.194341		17.32	0.16539	0.167866														22.315
																													17.33	0.216375	0.188775		17.33	0.15108	0.167129														22.325
																													17.34	0.210133	0.189254		17.34	0.144895	0.175313														22.335
																													17.35	0.20056	0.179951		17.35	0.140985	0.173804														22.345
																													17.36	0.209605	0.196941		17.36	0.15385	0.180802														22.355
																													17.37	0.216079	0.208763		17.37	0.154775	0.15146														22.365
																													17.38	0.222438	0.196759		17.38	0.153559	0.161178														22.375
																													17.39	0.226364	0.185063		17.39	0.160381	0.167369														22.385
																													17.4	0.225495	0.188153		17.4	0.170614	0.158153														22.395
																													17.41	0.233217	0.189218		17.41	0.168601	0.148321														22.405
																													17.42	0.225815	0.200131		17.42	0.182763	0.172541														22.415
																													17.43	0.222862	0.192789		17.43	0.176065	0.158946														22.425
																													17.44	0.218194	0.185192		17.44	0.179193	0.16073														22.435
																													17.45	0.214069	0.180746		17.45	0.171777	0.155436														22.445
																													17.46	0.210859	0.189028		17.46	0.165672	0.159017														22.455
																													17.47	0.214784	0.189603		17.47	0.165345	0.170032														22.465
																													17.48	0.220863	0.18743		17.48	0.170068	0.176576														22.475
																													17.49	0.203808	0.197045		17.49	0.163153	0.168285														22.485
																													17.5	0.20345	0.189031		17.5	0.174293	0.160658														22.495
																													17.51	0.200937	0.190302		17.51	0.177421	0.159169														22.505
																													17.52	0.211223	0.199573		17.52	0.164326	0.167078														22.515
																													17.53	0.201698	0.187823		17.53	0.164504	0.154554														22.525
																													17.54	0.199515	0.192781		17.54	0.173424	0.161945														22.535
																													17.55	0.208034	0.183571		17.55	0.169894	0.162184														22.545
																													17.56	0.201424	0.18484		17.56	0.169656	0.176721														22.555
																													17.57	0.204794	0.18801		17.57	0.175356	0.169472														22.565
																													17.58	0.212768	0.190886		17.58	0.174343	0.167535														22.575
																													17.59	0.210643	0.210655		17.59	0.158023	0.183902														22.585
																													17.6	0.213052	0.200286		17.6	0.159563	0.175267														22.595
																													17.61	0.211315	0.192247		17.61	0.167936	0.184567														22.605
																													17.62	0.211824	0.181383		17.62	0.165984	0.181798														22.615
																													17.63	0.205834	0.189546		17.63	0.164199	0.182831														22.625
																													17.64	0.199157	0.184235		17.64	0.158523	0.179673														22.635
																													17.65	0.211448	0.172759		17.65	0.152701	0.176326														22.645
																													17.66	0.204458	0.167799		17.66	0.14594	0.175343														22.655
																													17.67	0.193143	0.17694		17.67	0.1578	0.164394														22.665
																													17.68	0.198603	0.19238		17.68	0.166627	0.168495														22.675
																													17.69	0.200977	0.195231		17.69	0.161413	0.159113														22.685
																													17.7	0.20945	0.202216		17.7	0.151558	0.152353														22.695
																													17.71	0.213469	0.190696		17.71	0.158468	0.16008														22.705
																													17.72	0.217569	0.190229		17.72	0.160115	0.147807														22.715
																													17.73	0.200837	0.187601		17.73	0.153755	0.154069														22.725
																													17.74	0.216012	0.181378		17.74	0.157977	0.163557														22.735
																													17.75	0.219701	0.177585		17.75	0.163856	0.166683														22.745
																													17.76	0.207777	0.177373		17.76	0.161176	0.168782														22.755
																													17.77	0.225292	0.190653		17.77	0.16014	0.17946														22.765
																													17.78	0.218171	0.191047		17.78	0.15972	0.184117														22.775
																													17.79	0.216539	0.204704		17.79	0.151546	0.186451														22.785
																													17.8	0.208122	0.200309		17.8	0.155507	0.173877														22.795
																													17.81	0.206076	0.196792		17.81	0.171011	0.180872														22.805
																													17.82	0.208308	0.179318		17.82	0.162512	0.17893														22.815
																													17.83	0.219073	0.188856		17.83	0.161388	0.1713														22.825
																													17.84	0.20807	0.174479		17.84	0.164137	0.172382														22.835
																													17.85	0.2156	0.182081		17.85	0.164195	0.166213														22.845
																													17.86	0.211503	0.183835		17.86	0.168252	0.163869														22.855
																													17.87	0.202934	0.183769		17.87	0.164725	0.155387														22.865
																													17.88	0.210427	0.179106		17.88	0.170232	0.152908														22.875
																													17.89	0.207817	0.178847		17.89	0.163491	0.16651														22.885
																													17.9	0.211522	0.185819		17.9	0.160416	0.168661														22.895
																													17.91	0.222571	0.180852		17.91	0.170311	0.168243														22.905
																													17.92	0.213928	0.189443		17.92	0.157468	0.177496														22.915
																													17.93	0.224134	0.188936		17.93	0.166092	0.186574														22.925
																													17.94	0.225114	0.190511		17.94	0.163857	0.165738														22.935
																													17.95	0.234125	0.197775		17.95	0.157964	0.174934														22.945
																													17.96	0.206232	0.196531		17.96	0.159602	0.167008														22.955
																													17.97	0.216731	0.20025		17.97	0.161652	0.185946														22.965
																													17.98	0.216513	0.204805		17.98	0.169412	0.189528														22.975
																													17.99	0.222357	0.188791		17.99	0.164601	0.195925														22.985
																													18	0.218347	0.188347		18	0.165131	0.184135														22.995
																													18.01	0.203477	0.181703		18.01	0.174623	0.199618														23.005
																													18.02	0.202984	0.181861		18.02	0.163769	0.187269														23.015
																													18.03	0.213038	0.18427		18.03	0.152858	0.19429														23.025
																													18.04	0.19909	0.176018		18.04	0.157906	0.191955														23.035
																													18.05	0.209768	0.191233		18.05	0.15005	0.182206														23.045
																													18.06	0.219698	0.188602		18.06	0.157724	0.175714														23.055
																													18.07	0.207165	0.183376		18.07	0.161161	0.172088														23.065
																													18.08	0.204034	0.191474		18.08	0.160592	0.177564														23.075
																													18.09	0.2062	0.18949		18.09	0.162518	0.184353														23.085
																													18.1	0.211539	0.18429		18.1	0.168814	0.186816														23.095
																													18.11	0.208923	0.182737		18.11	0.162425	0.195268														23.105
																													18.12	0.206773	0.185373		18.12	0.159138	0.16567														23.115
																													18.13	0.200892	0.189474		18.13	0.163728	0.167409														23.125
																													18.14	0.20921	0.186772		18.14	0.165767	0.170963														23.135
																													18.15	0.200628	0.180119		18.15	0.155849	0.165145														23.145
																													18.16	0.207864	0.185605		18.16	0.161369	0.179833														23.155
																													18.17	0.206609	0.190721		18.17	0.159157	0.173849														23.165
																													18.18	0.204429	0.189347		18.18	0.170855	0.170141														23.175
																													18.19	0.19583	0.18773		18.19	0.162788	0.179306														23.185
																													18.2	0.198857	0.176397		18.2	0.16424	0.187015														23.195
																													18.21	0.208043	0.172487		18.21	0.170574	0.17445														23.205
																													18.22	0.210618	0.166517		18.22	0.167768	0.181709														23.215
																													18.23	0.201988	0.175112		18.23	0.159939	0.182487														23.225
																													18.24	0.203589	0.177964		18.24	0.156099	0.182618														23.235
																													18.25	0.192135	0.171969		18.25	0.153536	0.178421														23.245
																													18.26	0.196176	0.16828		18.26	0.168118	0.171505														23.255
																													18.27	0.208543	0.16791		18.27	0.162779	0.170648														23.265
																													18.28	0.208318	0.165642		18.28	0.158373	0.179548														23.275
																													18.29	0.215456	0.161417		18.29	0.147323	0.175619														23.285
																													18.3	0.204498	0.171137		18.3	0.153661	0.166173														23.295
																													18.31	0.201282	0.174806		18.31	0.14608	0.179511														23.305
																													18.32	0.219248	0.16741		18.32	0.150229	0.177524														23.315
																													18.33	0.213496	0.159354		18.33	0.15276	0.169862														23.325
																													18.34	0.216563	0.158952		18.34	0.152136	0.182236														23.335
																													18.35	0.208803	0.16135		18.35	0.150753	0.188918														23.345
																													18.36	0.215258	0.160739		18.36	0.155641	0.178205														23.355
																													18.37	0.20057	0.156627		18.37	0.160564	0.175739														23.365
																													18.38	0.201621	0.154773		18.38	0.163221	0.17228														23.375
																													18.39	0.206755	0.164008		18.39	0.155946	0.157641														23.385
																													18.4	0.203869	0.162033		18.4	0.164758	0.180151														23.395
																													18.41	0.212797	0.177233		18.41	0.162614	0.172515														23.405
																													18.42	0.21105	0.169622		18.42	0.156449	0.175063														23.415
																													18.43	0.207589	0.165885		18.43	0.168472	0.181684														23.425
																													18.44	0.206771	0.174035		18.44	0.170583	0.174898														23.435
																													18.45	0.198282	0.169277		18.45	0.162187	0.180878														23.445
																													18.46	0.20499	0.162016		18.46	0.165198	0.178017														23.455
																													18.47	0.211724	0.165233		18.47	0.168579	0.171198														23.465
																													18.48	0.206976	0.16659		18.48	0.164884	0.176961														23.475
																													18.49	0.187372	0.155506		18.49	0.161845	0.166947														23.485
																													18.5	0.196918	0.156332		18.5	0.166653	0.173779														23.495
																													18.51	0.202441	0.169219		18.51	0.1636	0.180784														23.505
																													18.52	0.212628	0.167932		18.52	0.156124	0.171086														23.515
																													18.53	0.212583	0.172057		18.53	0.149009	0.190551														23.525
																													18.54	0.212476	0.166819		18.54	0.151147	0.18492														23.535
																													18.55	0.207297	0.157643		18.55	0.153209	0.173215														23.545
																													18.56	0.19496	0.153896		18.56	0.158476	0.172391														23.555
																													18.57	0.209139	0.153612		18.57	0.146595	0.175259														23.565
																													18.58	0.220702	0.165849		18.58	0.155941	0.17397														23.575
																													18.59	0.200064	0.161462		18.59	0.141143	0.175332														23.585
																													18.6	0.18632	0.157909		18.6	0.143786	0.167246														23.595
																													18.61	0.187143	0.150786		18.61	0.168545	0.175606														23.605
																													18.62	0.209862	0.163629		18.62	0.166385	0.169515														23.615
																													18.63	0.204173	0.153869		18.63	0.162473	0.169753														23.625
																													18.64	0.195587	0.158043		18.64	0.149404	0.173204														23.635
																													18.65	0.216449	0.15214		18.65	0.150645	0.15736														23.645
																													18.66	0.217434	0.16074		18.66	0.15369	0.156518														23.655
																													18.67	0.21002	0.163927		18.67	0.152884	0.159855														23.665
																													18.68	0.223506	0.161367		18.68	0.153919	0.166353														23.675
																													18.69	0.216201	0.159866		18.69	0.154543	0.175677														23.685
																													18.7	0.204203	0.169065		18.7	0.142506	0.186436														23.695
																													18.71	0.235561	0.158063		18.71	0.144124	0.189729														23.705
																													18.72	0.218072	0.149304		18.72	0.158944	0.187962														23.715
																													18.73	0.221459	0.170658		18.73	0.154125	0.196186														23.725
																													18.74	0.223101	0.162848		18.74	0.144537	0.181964														23.735
																													18.75	0.224381	0.167165		18.75	0.145911	0.18797														23.745
																													18.76	0.226274	0.16581		18.76	0.14451	0.18139														23.755
																													18.77	0.212355	0.167827		18.77	0.144754	0.189491														23.765
																													18.78	0.210729	0.161871		18.78	0.149859	0.184279														23.775
																													18.79	0.201975	0.169295		18.79	0.145282	0.185401														23.785
																													18.8	0.211558	0.164297		18.8	0.159293	0.183817														23.795
																													18.81	0.20423	0.166454		18.81	0.16175	0.175816														23.805
																													18.82	0.200045	0.170157		18.82	0.160348	0.17639														23.815
																													18.83	0.18852	0.16719		18.83	0.153206	0.181715														23.825
																													18.84	0.20267	0.171205		18.84	0.14742	0.183316														23.835
																													18.85	0.215057	0.182698		18.85	0.150131	0.17473														23.845
																													18.86	0.202504	0.15974		18.86	0.138628	0.175719														23.855
																													18.87	0.202281	0.164451		18.87	0.147119	0.175739														23.865
																													18.88	0.208155	0.145566		18.88	0.145629	0.162367														23.875
																													18.89	0.198514	0.165043		18.89	0.147076	0.17249														23.885
																													18.9	0.21305	0.157973		18.9	0.148478	0.164761														23.895
																													18.91	0.200511	0.15317		18.91	0.161977	0.170415														23.905
																													18.92	0.185497	0.151004		18.92	0.149382	0.178472														23.915
																													18.93	0.198635	0.16265		18.93	0.157912	0.172986														23.925
																													18.94	0.210696	0.154567		18.94	0.159895	0.154757														23.935
																													18.95	0.195892	0.154382		18.95	0.151516	0.173897														23.945
																													18.96	0.193086	0.150187		18.96	0.151927	0.169723														23.955
																													18.97	0.206031	0.152562		18.97	0.146606	0.170458														23.965
																													18.98	0.207337	0.158146		18.98	0.172957	0.172954														23.975
																													18.99	0.226822	0.160817		18.99	0.170823	0.191258														23.985
																													19	0.21233	0.158879		19	0.161565	0.190077														23.995
																													19.01	0.20472	0.151074		19.01	0.15395	0.172648														24.005
																													19.02	0.205528	0.153008		19.02	0.168105	0.173224														24.015
																													19.03	0.204727	0.167712		19.03	0.174836	0.166582														24.025
																													19.04	0.204657	0.170712		19.04	0.174285	0.184253														24.035
																													19.05	0.204151	0.163871		19.05	0.165029	0.176638														24.045
																													19.06	0.195452	0.163077		19.06	0.152887	0.176841														24.055
																													19.07	0.2033	0.166223		19.07	0.153534	0.186427														24.065
																													19.08	0.204362	0.161293		19.08	0.16792	0.181597														24.075
																													19.09	0.196341	0.156062		19.09	0.172609	0.180174														24.085
																													19.1	0.204661	0.161857		19.1	0.166823	0.185309														24.095
																													19.11	0.207618	0.17771		19.11	0.162383	0.171119														24.105
																													19.12	0.20853	0.170271		19.12	0.157231	0.170997														24.115
																													19.13	0.21236	0.159457		19.13	0.149349	0.167934														24.125
																													19.14	0.208946	0.160124		19.14	0.156216	0.175319														24.135
																													19.15	0.204294	0.161567		19.15	0.154253	0.165632														24.145
																													19.16	0.213088	0.159555		19.16	0.152603	0.178761														24.155
																													19.17	0.212808	0.156631		19.17	0.152984	0.174015														24.165
																													19.18	0.199368	0.161643		19.18	0.153391	0.15538														24.175
																													19.19	0.200142	0.152209		19.19	0.148206	0.174435														24.185
																													19.2	0.203183	0.15753		19.2	0.159088	0.167924														24.195
																													19.21	0.205525	0.15796		19.21	0.152107	0.171709														24.205
																													19.22	0.221774	0.163294		19.22	0.154373	0.179722														24.215
																													19.23	0.196879	0.172524		19.23	0.14005	0.161388														24.225
																													19.24	0.194531	0.170068		19.24	0.139604	0.183526														24.235
																													19.25	0.198622	0.1727		19.25	0.136155	0.186891														24.245
																													19.26	0.20429	0.16773		19.26	0.126963	0.178417														24.255
																													19.27	0.200555	0.168399		19.27	0.149102	0.175153														24.265
																													19.28	0.187781	0.172384		19.28	0.148037	0.176637														24.275
																													19.29	0.198756	0.179907		19.29	0.152305	0.180793														24.285
																													19.3	0.211394	0.168345		19.3	0.135993	0.185233														24.295
																													19.31	0.204789	0.175549		19.31	0.143702	0.191383														24.305
																													19.32	0.213938	0.178203		19.32	0.159537	0.193617														24.315
																													19.33	0.214504	0.178506		19.33	0.161428	0.172554														24.325
																													19.34	0.224202	0.177308		19.34	0.152176	0.179161														24.335
																													19.35	0.206311	0.175866		19.35	0.153704	0.182745														24.345
																													19.36	0.211851	0.175415		19.36	0.15786	0.192779														24.355
																													19.37	0.206139	0.177497		19.37	0.144332	0.185542														24.365
																													19.38	0.204174	0.173925		19.38	0.147061	0.182807														24.375
																													19.39	0.201463	0.178878		19.39	0.147751	0.190454														24.385
																													19.4	0.225673	0.173873		19.4	0.136413	0.185859														24.395
																													19.41	0.210127	0.162624		19.41	0.139884	0.196416														24.405
																													19.42	0.208279	0.165541		19.42	0.142875	0.194922														24.415
																													19.43	0.20017	0.180249		19.43	0.148678	0.190542														24.425
																													19.44	0.207569	0.176527		19.44	0.14546	0.191603														24.435
																													19.45	0.201668	0.173872		19.45	0.135579	0.199871														24.445
																													19.46	0.220526	0.170065		19.46	0.139048	0.186842														24.455
																													19.47	0.201495	0.172313		19.47	0.153389	0.198419														24.465
																													19.48	0.202836	0.174547		19.48	0.14816	0.196835														24.475
																													19.49	0.204996	0.176343		19.49	0.140474	0.194955														24.485
																													19.5	0.188332	0.186552		19.5	0.141027	0.211774														24.495
																													19.51	0.186798	0.169914		19.51	0.14407	0.198654														24.505
																													19.52	0.194011	0.170416		19.52	0.136596	0.207027														24.515
																													19.53	0.192906	0.170991		19.53	0.135417	0.207101														24.525
																													19.54	0.206548	0.178362		19.54	0.153043	0.198951														24.535
																													19.55	0.198853	0.178375		19.55	0.138635	0.198082														24.545
																													19.56	0.198229	0.187505		19.56	0.137141	0.198994														24.555
																													19.57	0.197942	0.183068		19.57	0.138061	0.191275														24.565
																													19.58	0.202357	0.182197		19.58	0.13544	0.200719														24.575
																													19.59	0.196441	0.174494		19.59	0.136956	0.190551														24.585
																													19.6	0.212428	0.178949		19.6	0.135606	0.194328														24.595
																													19.61	0.205519	0.171466		19.61	0.132771	0.198873														24.605
																													19.62	0.200423	0.167958		19.62	0.140077	0.216654														24.615
																													19.63	0.194969	0.163423		19.63	0.144624	0.201524														24.625
																													19.64	0.189606	0.163617		19.64	0.138103	0.192377														24.635
																													19.65	0.208553	0.162786		19.65	0.134057	0.194688														24.645
																													19.66	0.206707	0.170992		19.66	0.138401	0.184135														24.655
																													19.67	0.194456	0.169902		19.67	0.133028	0.193363														24.665
																													19.68	0.204304	0.164336		19.68	0.140492	0.200906														24.675
																													19.69	0.193022	0.156265		19.69	0.14762	0.189821														24.685
																													19.7	0.197353	0.174101		19.7	0.13797	0.189667														24.695
																													19.71	0.191552	0.157561		19.71	0.136792	0.1863														24.705
																													19.72	0.188076	0.16531		19.72	0.133938	0.189856														24.715
																													19.73	0.190412	0.159235		19.73	0.149723	0.193066														24.725
																													19.74	0.192117	0.153787		19.74	0.149422	0.189184														24.735
																													19.75	0.202423	0.159496		19.75	0.145651	0.191595														24.745
																													19.76	0.196065	0.169512		19.76	0.145898	0.195429														24.755
																													19.77	0.203466	0.175518		19.77	0.15695	0.19996														24.765
																													19.78	0.202197	0.163644		19.78	0.15101	0.203596														24.775
																													19.79	0.192096	0.17385		19.79	0.147779	0.204269														24.785
																													19.8	0.202837	0.17373		19.8	0.150766	0.207239														24.795
																													19.81	0.209446	0.176609		19.81	0.151293	0.203902														24.805
																													19.82	0.200399	0.180707		19.82	0.140554	0.220123														24.815
																													19.83	0.206545	0.17203		19.83	0.143304	0.203954														24.825
																													19.84	0.231955	0.175962		19.84	0.143002	0.205912														24.835
																													19.85	0.225609	0.16969		19.85	0.153777	0.202284														24.845
																													19.86	0.209287	0.202475		19.86	0.158444	0.207592														24.855
																													19.87	0.223188	0.174331		19.87	0.155991	0.212046														24.865
																													19.88	0.200529	0.191825		19.88	0.16365	0.203853														24.875
																													19.89	0.194472	0.203383		19.89	0.152674	0.194416														24.885
																													19.9	0.209012	0.189905		19.9	0.162642	0.21824														24.895
																													19.91	0.20185	0.197079		19.91	0.148208	0.200546														24.905
																													19.92	0.1975	0.204516		19.92	0.140547	0.19998														24.915
																													19.93	0.207098	0.18113		19.93	0.146149	0.208175														24.925
																													19.94	0.200032	0.185917		19.94	0.156139	0.210858														24.935
																													19.95	0.201168	0.184557		19.95	0.152898	0.212532														24.945
																													19.96	0.204449	0.183277		19.96	0.148129	0.206821														24.955
																													19.97	0.218331	0.176695		19.97	0.159661	0.200359														24.965
																													19.98	0.209269	0.174933		19.98	0.152354	0.187487														24.975
[truncated: 98,002 more rows]
[truncated: 10 more columns]
